# Supplementary material for: ﻿Diversity of Cladosporium (Cladosporiales, Cladosporiaceae) species in marine environments and report on five new species
Source: MycoKeys. 2023 Jun 2;98:87–111. doi: 10.3897/mycokeys.98.101918 (PMC10257140; doi:10.3897/mycokeys.98.101918)
Supplement: XML Treatment for Cladosporium lagenariiforme [file mycokeys.98.101918-treatment1.xml]

<!DOCTYPE tp:taxon-treatment
  PUBLIC "-//TaxonX//DTD Taxonomic Treatment Publishing DTD v0 20100105//EN" "tax-treatment-NSO.dtd">
<tp:taxon-treatment xmlns:tp="http://www.plazi.org/taxpub"><tp:treatment-meta><kwd-group><label>Taxon classification</label><kwd>
                <named-content content-type="kingdom">Fungi</named-content>
              </kwd><kwd>
                <named-content content-type="order">Cladosporiales</named-content>
              </kwd><kwd>
                <named-content content-type="family">Cladosporiaceae</named-content>
              </kwd></kwd-group><mixed-citation publication-type="journal"><person-group><name><surname>Lee</surname><given-names>Wonjun</given-names></name><name><surname>Kim</surname><given-names>Ji Seon</given-names></name><name><surname>Seo</surname><given-names>Chang Wan</given-names></name><name><surname>Lee</surname><given-names>Jun Won</given-names></name><name><surname>Kim</surname><given-names>Sung Hyun</given-names></name><name><surname>Cho</surname><given-names>Yoonhee</given-names></name><name><surname>Lim</surname><given-names>Young Woon</given-names></name></person-group><article-title>﻿Diversity of <italic><tp:taxon-name><tp:taxon-name-part taxon-name-part-type="genus" reg="Cladosporium">Cladosporium</tp:taxon-name-part></tp:taxon-name></italic> (<tp:taxon-name><tp:taxon-name-part taxon-name-part-type="order">Cladosporiales</tp:taxon-name-part></tp:taxon-name>, <tp:taxon-name><tp:taxon-name-part taxon-name-part-type="family">Cladosporiaceae</tp:taxon-name-part></tp:taxon-name>) species in marine environments and report on five new species</article-title><source>MycoKeys</source><day>02</day><month>06</month><year>2023</year><volume>98</volume><fpage>87</fpage><lpage>111</lpage><pub-id pub-id-type="doi">10.3897/mycokeys.98.101918</pub-id></mixed-citation></tp:treatment-meta><tp:nomenclature><label>﻿</label><tp:taxon-name>
              <object-id xmlns:xlink="http://www.w3.org/1999/xlink" content-type="arpha" xlink:type="simple">3CCE8290-D99D-5970-9559-DFB80153311E</object-id>
              <tp:taxon-name-part taxon-name-part-type="genus" reg="Cladosporium">Cladosporium</tp:taxon-name-part>
              <tp:taxon-name-part taxon-name-part-type="species" reg="lagenariiforme">lagenariiforme</tp:taxon-name-part>
              <object-id xmlns:xlink="http://www.w3.org/1999/xlink" content-type="mycobank" xlink:type="simple"> 847096</object-id>
            </tp:taxon-name><tp:taxon-authority>Wonjun Lee &amp; Y.W. Lim</tp:taxon-authority><tp:taxon-status xmlns:xlink="http://www.w3.org/1999/xlink" xlink:type="simple">sp. nov.</tp:taxon-status><xref ref-type="fig" rid="F2">Figs 2A</xref><xref ref-type="fig" rid="F3">, 3A</xref></tp:nomenclature><tp:treatment-sec sec-type="Typification" id="SECID0EZBAG"><title>Typification.</title><p>Republic of Korea. Jeju-do, Chuja-myeon, <named-content xmlns:xlink="http://www.w3.org/1999/xlink" content-type="dwc:verbatimCoordinates" xlink:type="simple"><named-content content-type="geo-json" specific-use="{&#34;type&#34;:&#34;Point&#34;,&#34;coordinates&#34;:[126.302100,33.953300]}" id="NCID0ECCAG" xlink:type="simple">33°57′11.88″N, 126°18′07.56″E</named-content></named-content>, seaweed, 31 Aug 2021, M.S. Park &amp; Y.W. Lim (holotype SFC20230103-M23, stored in a metabolically inactive state).</p><fig id="F2" position="float" orientation="portrait"><object-id xmlns:xlink="http://www.w3.org/1999/xlink" content-type="doi" xlink:type="simple">10.3897/mycokeys.98.101918.figure2</object-id><object-id xmlns:xlink="http://www.w3.org/1999/xlink" content-type="arpha" xlink:type="simple">11CFAD6E-FDD5-5690-A67C-5020C5B9E8EB</object-id><label>Figure 2.</label><caption><p>Morphological characteristics of the new and unrecorded species on <abbrev xmlns:xlink="http://www.w3.org/1999/xlink" xlink:title="potato dextrose agar" id="ABBRID0EPCAG" xlink:type="simple">PDA</abbrev>, <abbrev xmlns:xlink="http://www.w3.org/1999/xlink" xlink:title="malt extract agar" id="ABBRID0ETCAG" xlink:type="simple">MEA</abbrev>, <abbrev xmlns:xlink="http://www.w3.org/1999/xlink" xlink:title="oatmeal agar" id="ABBRID0EXCAG" xlink:type="simple">OA</abbrev>, and <abbrev xmlns:xlink="http://www.w3.org/1999/xlink" xlink:title="synthetic nutrient-poor agar" id="ABBRID0E2CAG" xlink:type="simple">SNA</abbrev> media <bold>A</bold><italic><tp:taxon-name><tp:taxon-name-part taxon-name-part-type="genus" reg="Cladosporium">Cladosporium</tp:taxon-name-part><tp:taxon-name-part taxon-name-part-type="species" reg="lagenariiforme">lagenariiforme</tp:taxon-name-part></tp:taxon-name></italic> sp. nov. <bold>B</bold><italic><tp:taxon-name><tp:taxon-name-part taxon-name-part-type="genus" reg="Cladosporium">Cladosporium</tp:taxon-name-part><tp:taxon-name-part taxon-name-part-type="species" reg="maltirimosum">maltirimosum</tp:taxon-name-part></tp:taxon-name></italic> sp. nov. <bold>C</bold><italic><tp:taxon-name><tp:taxon-name-part taxon-name-part-type="genus" reg="Cladosporium">Cladosporium</tp:taxon-name-part><tp:taxon-name-part taxon-name-part-type="species" reg="marinisedimentum">marinisedimentum</tp:taxon-name-part></tp:taxon-name></italic> sp. nov. <bold>D</bold><italic><tp:taxon-name><tp:taxon-name-part taxon-name-part-type="genus" reg="Cladosporium">Cladosporium</tp:taxon-name-part><tp:taxon-name-part taxon-name-part-type="species" reg="marinum">marinum</tp:taxon-name-part></tp:taxon-name></italic> sp. nov. <bold>E</bold><italic><tp:taxon-name><tp:taxon-name-part taxon-name-part-type="genus" reg="Cladosporium">Cladosporium</tp:taxon-name-part><tp:taxon-name-part taxon-name-part-type="species" reg="proteacearum">proteacearum</tp:taxon-name-part></tp:taxon-name></italic><bold>F</bold><italic><tp:taxon-name><tp:taxon-name-part taxon-name-part-type="genus" reg="Cladosporium">Cladosporium</tp:taxon-name-part><tp:taxon-name-part taxon-name-part-type="species" reg="snafimbriatum">snafimbriatum</tp:taxon-name-part></tp:taxon-name></italic> sp. nov. “F” and “R” represent the front and the reverse sides of the culture plate, respectively. <abbrev xmlns:xlink="http://www.w3.org/1999/xlink" xlink:title="potato dextrose agar" id="ABBRID0ENFAG" xlink:type="simple">PDA</abbrev>: potato dextrose agar; <abbrev xmlns:xlink="http://www.w3.org/1999/xlink" xlink:title="malt extract agar" id="ABBRID0ERFAG" xlink:type="simple">MEA</abbrev>: malt extract agar; <abbrev xmlns:xlink="http://www.w3.org/1999/xlink" xlink:title="oatmeal agar" id="ABBRID0EVFAG" xlink:type="simple">OA</abbrev>: oatmeal agar; <abbrev xmlns:xlink="http://www.w3.org/1999/xlink" xlink:title="synthetic nutrient-poor agar" id="ABBRID0EZFAG" xlink:type="simple">SNA</abbrev>: synthetic nutrient-poor agar.</p></caption><graphic xmlns:xlink="http://www.w3.org/1999/xlink" xlink:href="mycokeys-98-087-g002.jpg" position="float" orientation="portrait" xlink:type="simple" id="oo_858783.jpg"><uri content-type="original_file" xlink:type="simple">https://binary.pensoft.net/fig/858783</uri></graphic></fig></tp:treatment-sec><tp:treatment-sec sec-type="etymology" id="SECID0ECGAG"><title>Etymology.</title><p>The term ‘<italic>lagenariiforme</italic>’ was derived from the generic name of a calabash (<italic><tp:taxon-name><tp:taxon-name-part taxon-name-part-type="genus" reg="Lagenaria">Lagenaria</tp:taxon-name-part></tp:taxon-name></italic>) to describe the shape of the ramoconidia and secondary ramoconidia.</p><fig id="F3" position="float" orientation="portrait"><object-id xmlns:xlink="http://www.w3.org/1999/xlink" content-type="doi" xlink:type="simple">10.3897/mycokeys.98.101918.figure3</object-id><object-id xmlns:xlink="http://www.w3.org/1999/xlink" content-type="arpha" xlink:type="simple">11739FDE-8653-5846-85BB-3E567E0F9C7C</object-id><label>Figure 3.</label><caption><p>Morphological characteristics of conidial structures on <abbrev xmlns:xlink="http://www.w3.org/1999/xlink" xlink:title="synthetic nutrient-poor agar" id="ABBRID0EZGAG" xlink:type="simple">SNA</abbrev><bold>A</bold><italic><tp:taxon-name><tp:taxon-name-part taxon-name-part-type="genus" reg="Cladosporium">Cladosporium</tp:taxon-name-part><tp:taxon-name-part taxon-name-part-type="species" reg="lagenariiforme">lagenariiforme</tp:taxon-name-part></tp:taxon-name></italic> sp. nov. <bold>B</bold><italic><tp:taxon-name><tp:taxon-name-part taxon-name-part-type="genus" reg="Cladosporium">Cladosporium</tp:taxon-name-part><tp:taxon-name-part taxon-name-part-type="species" reg="maltirimosum">maltirimosum</tp:taxon-name-part></tp:taxon-name></italic> sp. nov. <bold>C</bold><italic><tp:taxon-name><tp:taxon-name-part taxon-name-part-type="genus" reg="Cladosporium">Cladosporium</tp:taxon-name-part><tp:taxon-name-part taxon-name-part-type="species" reg="marinisedimentum">marinisedimentum</tp:taxon-name-part></tp:taxon-name></italic> sp. nov. <bold>D</bold><italic><tp:taxon-name><tp:taxon-name-part taxon-name-part-type="genus" reg="Cladosporium">Cladosporium</tp:taxon-name-part><tp:taxon-name-part taxon-name-part-type="species" reg="marinum">marinum</tp:taxon-name-part></tp:taxon-name></italic> sp. nov. <bold>E</bold><italic><tp:taxon-name><tp:taxon-name-part taxon-name-part-type="genus" reg="Cladosporium">Cladosporium</tp:taxon-name-part><tp:taxon-name-part taxon-name-part-type="species" reg="proteacearum">proteacearum</tp:taxon-name-part></tp:taxon-name></italic><bold>F</bold><italic><tp:taxon-name><tp:taxon-name-part taxon-name-part-type="genus" reg="Cladosporium">Cladosporium</tp:taxon-name-part><tp:taxon-name-part taxon-name-part-type="species" reg="snafimbriatum">snafimbriatum</tp:taxon-name-part></tp:taxon-name></italic> sp. nov. Scale bars: 10 μm (<bold>A–F</bold>).</p></caption><graphic xmlns:xlink="http://www.w3.org/1999/xlink" xlink:href="mycokeys-98-087-g003.jpg" position="float" orientation="portrait" xlink:type="simple" id="oo_858784.jpg"><uri content-type="original_file" xlink:type="simple">https://binary.pensoft.net/fig/858784</uri></graphic></fig></tp:treatment-sec><tp:treatment-sec sec-type="description" id="SECID0ESJAG"><title>Description.</title><p><bold>Asexual morphology: <italic>Mycelium</italic></bold> mainly immersed, composed of septate, branched, hyaline, verruculose hyphae, 1.8–4.3 μm wide. <bold><italic>Conidiophores</italic></bold> macronematous and micronematous, arising laterally from hyphae, sometimes reduced to conidiogenous cells, septate, erect to slightly flexuous, slightly nodulose, branched, up to 208 μm long, 1.7–3 μm wide, pale brown, verrucose. <bold><italic>Conidiogenous cells</italic></bold> integrated, terminal and intercalary, cylindrical to subcylindrical, 15.1–37.6 × 1.4–2.9 μm, bearing up to four slightly darkened and refractive conidiogenous loci. <bold><italic><tp:taxon-name><tp:taxon-name-part taxon-name-part-type="genus" reg="Ramoconidia">Ramoconidia</tp:taxon-name-part></tp:taxon-name></italic></bold> 0(–2)-septate, subcylindrical to ellipsoidal, obclavate, sometimes calabash-like constricted at the center, 8.7–26.4 × 1.9–3.5 μm [av. (± SD) 15.2 (± 5.46) × 2.6 (± 0.39)], pale brown, verruculose. <bold><italic>Conidia</italic></bold> forming branched chains, with up to six conidia in the terminal unbranched part, long neck between conidia, aseptate, pale brown, smooth to verruculose, with protuberant, slightly darkened, and refractive hila. <bold><italic>Small terminal conidia</italic></bold> aseptate, ellipsoidal, 2.1–3.5 × 1.3–2.3 μm [av. (± SD) 3 (± 0.32) × 1.9 (± 0.22)]. <bold><italic><tp:taxon-name><tp:taxon-name-part taxon-name-part-type="genus" reg="Intercalary">Intercalary</tp:taxon-name-part><tp:taxon-name-part taxon-name-part-type="species" reg="conidia">conidia</tp:taxon-name-part></tp:taxon-name></italic></bold> aseptate, ellipsoidal to limoniform, 2.9–5.3 × 1.6–2.7 μm [av. (± SD) 4.0 (± 0.47) × 2.0 (± 0.25)]. <bold><italic>Secondary ramoconidia</italic></bold> 0(−1)-septate, subcylindrical to ellipsoidal, obclavate, sometimes calabash-like constricted at the center, 7.3–21.6 μm long × 2.0–3.7 μm [av. (± SD) 13.6 (± 4.01) × 2.6 (± 0.36)].</p><p><bold><italic>Cultural characters</italic></bold>: Colonies on <abbrev xmlns:xlink="http://www.w3.org/1999/xlink" xlink:title="potato dextrose agar" id="ABBRID0EGLAG" xlink:type="simple">PDA</abbrev> 52–70 mm diam after 14 d at 25 °C, greenish gray (1B2) to olive (1E3), reverse dark gray (1F8), floccose, velvety, crateriform, radially furrowed, wrinkled, usually significantly wrinkled in the margin part; margin yellowish gray (4B2) edge, slightly lobate; aerial mycelia abundantly formed, dense, with few exudates, sporulation profuse. Colonies on <abbrev xmlns:xlink="http://www.w3.org/1999/xlink" xlink:title="malt extract agar" id="ABBRID0EKLAG" xlink:type="simple">MEA</abbrev> 46–74 mm diam after 14 d at 25 °C, gray (1C1) to olive gray (1D3), reverse dark gray (1F8), floccose-woolly, umbonate, (frequently) radially furrowed, wrinkled, sometimes significantly wrinkled in the margin part; margin whitish edge, slightly lobate, rarely undulate; aerial mycelia abundantly formed, dense, with prominent exudates, sporulation profuse. Colonies on <abbrev xmlns:xlink="http://www.w3.org/1999/xlink" xlink:title="oatmeal agar" id="ABBRID0EOLAG" xlink:type="simple">OA</abbrev> 56–68 mm diam after 14 d at 25 °C, olive yellow (3C8), reverse concolorous, woolly-floccose, raised, radially furrowed; margin yellowish gray (3C2), regular; aerial mycelia abundantly formed, without prominent exudates, sporulation moderate. Colonies on <abbrev xmlns:xlink="http://www.w3.org/1999/xlink" xlink:title="synthetic nutrient-poor agar" id="ABBRID0ESLAG" xlink:type="simple">SNA</abbrev> 36–37 mm diam after 14 d at 25 °C, olive yellow (3E8) to olive (3E8), reverse concolorous, powdery, flat; margin yellowish white (2A2), regular; aerial mycelia abundantly formed, without prominent exudates, sporulation profuse.</p></tp:treatment-sec><tp:treatment-sec sec-type="habitat" id="SECID0EWLAG"><title>Habitat and distribution.</title><p>Isolated from seaweeds; Southern Korean seaside in Republic of Korea.</p></tp:treatment-sec><tp:treatment-sec sec-type="Additional cultures examined" id="SECID0E2LAG"><title>Additional cultures examined.</title><p>Republic of Korea. Jeju-do, Chuja-myeon, <named-content xmlns:xlink="http://www.w3.org/1999/xlink" content-type="dwc:verbatimCoordinates" xlink:type="simple"><named-content content-type="geo-json" specific-use="{&#34;type&#34;:&#34;Point&#34;,&#34;coordinates&#34;:[126.240000,33.398056]}" id="NCID0EEMAG" xlink:type="simple">33°23′53″N, 126°14′24″E</named-content></named-content>, seaweed, 31 Aug 2021, M.S. Park &amp; Y.W. Lim (SFC20230103-M20, stored in a metabolically inactive state); Jeju-do, Chuja-myeon, <named-content xmlns:xlink="http://www.w3.org/1999/xlink" content-type="dwc:verbatimCoordinates" xlink:type="simple"><named-content content-type="geo-json" specific-use="{&#34;type&#34;:&#34;Point&#34;,&#34;coordinates&#34;:[126.240000,33.398056]}" id="NCID0EMMAG" xlink:type="simple">33°23′53″N, 126°14′24″E</named-content></named-content>, seaweed, 31 Aug 2021, M.S. Park &amp; Y.W. Lim (SFC20230103-M21, stored in a metabolically inactive state); Jeju-do, Chuja-myeon, <named-content xmlns:xlink="http://www.w3.org/1999/xlink" content-type="dwc:verbatimCoordinates" xlink:type="simple"><named-content content-type="geo-json" specific-use="{&#34;type&#34;:&#34;Point&#34;,&#34;coordinates&#34;:[126.240000,33.398056]}" id="NCID0EUMAG" xlink:type="simple">33°23′53″N, 126°14′24″E</named-content></named-content>, seaweed, 31 Aug 2021, M.S. Park &amp; Y.W. Lim (SFC20230103-M22, stored in a metabolically inactive state).</p></tp:treatment-sec><tp:treatment-sec sec-type="notes" id="SECID0EZMAG"><title>Notes.</title><p><italic><tp:taxon-name><tp:taxon-name-part taxon-name-part-type="genus" reg="Cladosporium">Cladosporium</tp:taxon-name-part><tp:taxon-name-part taxon-name-part-type="species" reg="lagenariiforme">lagenariiforme</tp:taxon-name-part></tp:taxon-name></italic> sp. nov. is phylogenetically closely related to <italic><tp:taxon-name><tp:taxon-name-part taxon-name-part-type="genus" reg="Cladosporium">C.</tp:taxon-name-part><tp:taxon-name-part taxon-name-part-type="species" reg="angulosum">angulosum</tp:taxon-name-part></tp:taxon-name></italic> and <italic><tp:taxon-name><tp:taxon-name-part taxon-name-part-type="genus" reg="Cladosporium">C.</tp:taxon-name-part><tp:taxon-name-part taxon-name-part-type="species" reg="xanthochromaticum">xanthochromaticum</tp:taxon-name-part></tp:taxon-name></italic> (Fig. <xref ref-type="fig" rid="F1">1</xref>). Genetic identity between <italic><tp:taxon-name><tp:taxon-name-part taxon-name-part-type="genus" reg="Cladosporium">C.</tp:taxon-name-part><tp:taxon-name-part taxon-name-part-type="species" reg="lagenariiforme">lagenariiforme</tp:taxon-name-part></tp:taxon-name></italic> and <italic><tp:taxon-name><tp:taxon-name-part taxon-name-part-type="genus" reg="Cladosporium">C.</tp:taxon-name-part><tp:taxon-name-part taxon-name-part-type="species" reg="angulosum">angulosum</tp:taxon-name-part></tp:taxon-name></italic> (CBS 140692), the closest species, shows 93.12% in <italic><abbrev xmlns:xlink="http://www.w3.org/1999/xlink" xlink:title="actin" id="ABBRID0E2OAG" xlink:type="simple">act</abbrev></italic> and 87.62% in <italic><abbrev xmlns:xlink="http://www.w3.org/1999/xlink" xlink:title="translation elongation factor 1" id="ABBRID0EAPAG" xlink:type="simple">tef1</abbrev></italic>. <italic><tp:taxon-name><tp:taxon-name-part taxon-name-part-type="genus" reg="Cladosporium">Cladosporium</tp:taxon-name-part><tp:taxon-name-part taxon-name-part-type="species" reg="lagenariiforme">lagenariiforme</tp:taxon-name-part></tp:taxon-name></italic> and <italic><tp:taxon-name><tp:taxon-name-part taxon-name-part-type="genus" reg="Cladosporium">C.</tp:taxon-name-part><tp:taxon-name-part taxon-name-part-type="species" reg="angulosum">angulosum</tp:taxon-name-part></tp:taxon-name></italic> produce up to 6 and 14 conidia in long-branched chains, respectively, which is more than that in <italic><tp:taxon-name><tp:taxon-name-part taxon-name-part-type="genus" reg="Cladosporium">C.</tp:taxon-name-part><tp:taxon-name-part taxon-name-part-type="species" reg="xanthochromaticum">xanthochromaticum</tp:taxon-name-part></tp:taxon-name></italic> [up to 6(–7)] isolated from indoor environments (<xref ref-type="bibr" rid="B6">Bensch et al. 2018</xref>). The conidiophores of <italic><tp:taxon-name><tp:taxon-name-part taxon-name-part-type="genus" reg="Cladosporium">C.</tp:taxon-name-part><tp:taxon-name-part taxon-name-part-type="species" reg="lagenariiforme">lagenariiforme</tp:taxon-name-part></tp:taxon-name></italic> are verrucose, and ramoconidia rarely have up to two septa, compared to that of the two sister species with smooth conidiophores and often aseptate ramoconidia (<xref ref-type="bibr" rid="B44">Sandoval-Denis et al. 2016</xref>). The ramoconidia of <italic><tp:taxon-name><tp:taxon-name-part taxon-name-part-type="genus" reg="Cladosporium">C.</tp:taxon-name-part><tp:taxon-name-part taxon-name-part-type="species" reg="lagenariiforme">lagenariiforme</tp:taxon-name-part></tp:taxon-name></italic> are shorter than those of <italic><tp:taxon-name><tp:taxon-name-part taxon-name-part-type="genus" reg="Cladosporium">C.</tp:taxon-name-part><tp:taxon-name-part taxon-name-part-type="species" reg="angulosum">angulosum</tp:taxon-name-part></tp:taxon-name></italic> and <italic><tp:taxon-name><tp:taxon-name-part taxon-name-part-type="genus" reg="Cladosporium">C.</tp:taxon-name-part><tp:taxon-name-part taxon-name-part-type="species" reg="xanthochromaticum">xanthochromaticum</tp:taxon-name-part></tp:taxon-name></italic> (24.5–46 × 2–3.5 μm and 18–36 × 2–3.5 μm, respectively) (<xref ref-type="bibr" rid="B44">Sandoval-Denis et al. 2016</xref>).</p></tp:treatment-sec><tp:treatment-sec><!--Section generated to contain objects referenced in tp:taxon-treatment.--><fig id="F1" position="float" orientation="portrait"><object-id xmlns:xlink="http://www.w3.org/1999/xlink" content-type="doi" xlink:type="simple">10.3897/mycokeys.98.101918.figure1</object-id><object-id xmlns:xlink="http://www.w3.org/1999/xlink" content-type="arpha" xlink:type="simple">6DD1C39B-3F62-5FC9-92D7-C1FFC1733238</object-id><label>Figure 1.</label><caption><p>Maximum likelihood (<abbrev xmlns:xlink="http://www.w3.org/1999/xlink" xlink:title="Maximum likelihood" id="ABBRID0EJ5AE" xlink:type="simple">ML</abbrev>) tree of <italic><tp:taxon-name><tp:taxon-name-part taxon-name-part-type="genus" reg="Cladosporium">Cladosporium</tp:taxon-name-part></tp:taxon-name></italic>, inferred based on <abbrev xmlns:xlink="http://www.w3.org/1999/xlink" xlink:title="internal transcribed spacer" id="ABBRID0EU5AE" xlink:type="simple">ITS</abbrev>, <italic><abbrev xmlns:xlink="http://www.w3.org/1999/xlink" xlink:title="actin" id="ABBRID0EZ5AE" xlink:type="simple">act</abbrev></italic>, and <italic><abbrev xmlns:xlink="http://www.w3.org/1999/xlink" xlink:title="translation elongation factor 1" id="ABBRID0E55AE" xlink:type="simple">tef1</abbrev></italic> sequences. The values at each node indicate the bootstrap of <abbrev xmlns:xlink="http://www.w3.org/1999/xlink" xlink:title="Maximum likelihood" id="ABBRID0EC6AE" xlink:type="simple">ML</abbrev> (≥ 70) and the posterior probability (<abbrev xmlns:xlink="http://www.w3.org/1999/xlink" xlink:title="Posterior probability" id="ABBRID0EG6AE" xlink:type="simple">PP</abbrev>; ≥ 0.90) of Bayesian inference (<abbrev xmlns:xlink="http://www.w3.org/1999/xlink" xlink:title="Bayesian inference" id="ABBRID0EK6AE" xlink:type="simple">BI</abbrev>) analyses. Thick lines on branches indicate 100 bootstrap and 1.00 <abbrev xmlns:xlink="http://www.w3.org/1999/xlink" xlink:title="Posterior probability" id="ABBRID0EO6AE" xlink:type="simple">PP</abbrev> support. The tree is rooted to <italic><tp:taxon-name><tp:taxon-name-part taxon-name-part-type="genus" reg="Cercospora">Cercospora</tp:taxon-name-part><tp:taxon-name-part taxon-name-part-type="species" reg="beticola">beticola</tp:taxon-name-part></tp:taxon-name></italic> (CBS 116456). The small tree on the upper left represents the topology of species complexes of the genus. The filled triangles correspond to the species complex(es) shown. The colored circles symbolize habitats where the species were isolated. Previously described species are grouped in gray boxes, and blue boxes indicate new species. Strains with newly generated sequences are in red, with the holotypes in bold. The holotype and epitype for the reference strains are represented with “*” and “**”, respectively.</p></caption><graphic xmlns:xlink="http://www.w3.org/1999/xlink" xlink:href="mycokeys-98-087-g001.jpg" position="float" orientation="portrait" xlink:type="simple" id="oo_858782.jpg"><uri content-type="original_file" xlink:type="simple">https://binary.pensoft.net/fig/858782</uri></graphic></fig></tp:treatment-sec><ref-list><ref id="B6"><mixed-citation xmlns:xlink="http://www.w3.org/1999/xlink" xlink:type="simple"><person-group><name name-style="western"><surname>Bensch</surname><given-names>K</given-names></name><name name-style="western"><surname>Groenewald</surname><given-names>JZ</given-names></name><name name-style="western"><surname>Meijer</surname><given-names>M</given-names></name><name name-style="western"><surname>Dijksterhuis</surname><given-names>J</given-names></name><name name-style="western"><surname>Jurjević Andersen</surname><given-names>B</given-names></name><name name-style="western"><surname>Houbraken</surname><given-names>J</given-names></name><name name-style="western"><surname>Crous</surname><given-names>PW</given-names></name><name name-style="western"><surname>Samson</surname><given-names>RA</given-names></name></person-group> (<year>2018</year>) <article-title><italic><tp:taxon-name><tp:taxon-name-part taxon-name-part-type="genus">Cladosporium</tp:taxon-name-part></tp:taxon-name></italic> species in indoor environments.</article-title><source>Studies in Mycology</source><volume>89</volume>(<issue>1</issue>): <fpage>177</fpage>–<lpage>301</lpage>. <ext-link xlink:href="10.1016/j.simyco.2018.03.002" ext-link-type="doi" xlink:type="simple">https://doi.org/10.1016/j.simyco.2018.03.002</ext-link></mixed-citation></ref><ref id="B44"><mixed-citation xmlns:xlink="http://www.w3.org/1999/xlink" xlink:type="simple"><person-group><name name-style="western"><surname>Sandoval-Denis</surname><given-names>M</given-names></name><name name-style="western"><surname>Gené</surname><given-names>J</given-names></name><name name-style="western"><surname>Sutton</surname><given-names>DA</given-names></name><name name-style="western"><surname>Wiederhold</surname><given-names>NP</given-names></name><name name-style="western"><surname>Cano-Lira</surname><given-names>JF</given-names></name><name name-style="western"><surname>Guarro</surname><given-names>J</given-names></name></person-group> (<year>2016</year>) <article-title>New species of <italic><tp:taxon-name><tp:taxon-name-part taxon-name-part-type="genus">Cladosporium</tp:taxon-name-part></tp:taxon-name></italic> associated with human and animal infections.</article-title><source>Persoonia</source><volume>36</volume>(<issue>1</issue>): <fpage>281</fpage>–<lpage>298</lpage>. <ext-link xlink:href="10.3767/003158516X691951" ext-link-type="doi" xlink:type="simple">https://doi.org/10.3767/003158516X691951</ext-link></mixed-citation></ref></ref-list></tp:taxon-treatment>
