# Supplementary material for: ﻿Diversity of Cladosporium (Cladosporiales, Cladosporiaceae) species in marine environments and report on five new species
Source: MycoKeys. 2023 Jun 2;98:87–111. doi: 10.3897/mycokeys.98.101918 (PMC10257140; doi:10.3897/mycokeys.98.101918)
Supplement: XML Treatment for Cladosporium maltirimosum [file mycokeys.98.101918-treatment2.xml]

<!DOCTYPE tp:taxon-treatment
  PUBLIC "-//TaxonX//DTD Taxonomic Treatment Publishing DTD v0 20100105//EN" "tax-treatment-NSO.dtd">
<tp:taxon-treatment xmlns:tp="http://www.plazi.org/taxpub"><tp:treatment-meta><kwd-group><label>Taxon classification</label><kwd>
                <named-content content-type="kingdom">Fungi</named-content>
              </kwd><kwd>
                <named-content content-type="order">Cladosporiales</named-content>
              </kwd><kwd>
                <named-content content-type="family">Cladosporiaceae</named-content>
              </kwd></kwd-group><mixed-citation publication-type="journal"><person-group><name><surname>Lee</surname><given-names>Wonjun</given-names></name><name><surname>Kim</surname><given-names>Ji Seon</given-names></name><name><surname>Seo</surname><given-names>Chang Wan</given-names></name><name><surname>Lee</surname><given-names>Jun Won</given-names></name><name><surname>Kim</surname><given-names>Sung Hyun</given-names></name><name><surname>Cho</surname><given-names>Yoonhee</given-names></name><name><surname>Lim</surname><given-names>Young Woon</given-names></name></person-group><article-title>﻿Diversity of <italic><tp:taxon-name><tp:taxon-name-part taxon-name-part-type="genus" reg="Cladosporium">Cladosporium</tp:taxon-name-part></tp:taxon-name></italic> (<tp:taxon-name><tp:taxon-name-part taxon-name-part-type="order">Cladosporiales</tp:taxon-name-part></tp:taxon-name>, <tp:taxon-name><tp:taxon-name-part taxon-name-part-type="family">Cladosporiaceae</tp:taxon-name-part></tp:taxon-name>) species in marine environments and report on five new species</article-title><source>MycoKeys</source><day>02</day><month>06</month><year>2023</year><volume>98</volume><fpage>87</fpage><lpage>111</lpage><pub-id pub-id-type="doi">10.3897/mycokeys.98.101918</pub-id></mixed-citation></tp:treatment-meta><tp:nomenclature><label>﻿</label><tp:taxon-name>
              <object-id xmlns:xlink="http://www.w3.org/1999/xlink" content-type="arpha" xlink:type="simple">23D3A653-88B1-588E-AC60-58A90A813134</object-id>
              <tp:taxon-name-part taxon-name-part-type="genus" reg="Cladosporium">Cladosporium</tp:taxon-name-part>
              <tp:taxon-name-part taxon-name-part-type="species" reg="maltirimosum">maltirimosum</tp:taxon-name-part>
              <object-id xmlns:xlink="http://www.w3.org/1999/xlink" content-type="mycobank" xlink:type="simple"> 847099</object-id>
            </tp:taxon-name><tp:taxon-authority>Wonjun Lee &amp; Y.W. Lim</tp:taxon-authority><tp:taxon-status xmlns:xlink="http://www.w3.org/1999/xlink" xlink:type="simple">sp. nov.</tp:taxon-status><xref ref-type="fig" rid="F2">Figs 2B</xref><xref ref-type="fig" rid="F3">, 3B</xref></tp:nomenclature><tp:treatment-sec sec-type="Typification" id="SECID0EPTAG"><title>Typification.</title><p>Republic of Korea. Jeollanam-do, Muan-gun, <named-content xmlns:xlink="http://www.w3.org/1999/xlink" content-type="dwc:verbatimCoordinates" xlink:type="simple"><named-content content-type="geo-json" specific-use="{&#34;type&#34;:&#34;Point&#34;,&#34;coordinates&#34;:[126.336944,35.062222]}" id="NCID0EYTAG" xlink:type="simple">35°03′44″N, 126°20′13″E</named-content></named-content>, sea sand, Jul 2021, M.S. Park &amp; Y.W. Lim (holotype SFC20230103-M51, stored in a metabolically inactive state).</p></tp:treatment-sec><tp:treatment-sec sec-type="etymology" id="SECID0E4TAG"><title>Etymology.</title><p>The epithet ‘<italic>maltirimosum</italic>’ refers to the cracked colony that appears on the <abbrev xmlns:xlink="http://www.w3.org/1999/xlink" xlink:title="malt extract agar" id="ABBRID0EFUAG" xlink:type="simple">MEA</abbrev> medium derived from Latin rimosus (cracked).</p></tp:treatment-sec><tp:treatment-sec sec-type="description" id="SECID0EJUAG"><title>Description.</title><p><bold>Asexual morphology: <italic>Mycelium</italic></bold> immersed, composed of septate, branched, hyaline to subhyaline, verruculose hyphae, nodulose, 2–5.5 μm wide. <bold><italic>Conidiophores</italic></bold> macronematous and micronematous, arising laterally from hyphae, septate, erect to slightly flexuous, non-nodulose, unbranched, up to 278 μm long, 1.9–4.3 μm wide, pale brown, verruculose. <bold><italic>Conidiogenous cells</italic></bold> integrated, terminal and intercalary, cylindrical to subcylindrical, 16–45.7 × 2.7– 4.1 μm, bearing up to three protuberant, slightly darkened, and refractive conidiogenous loci. <bold><italic><tp:taxon-name><tp:taxon-name-part taxon-name-part-type="genus" reg="Ramoconidia">Ramoconidia</tp:taxon-name-part></tp:taxon-name></italic></bold> 0(−1)-septate, subcylindrical to ellipsoidal, 8.4–23 × 2.2–5.2 μm [av. (± SD)15.3 (± 4.5) × 3.6 (± 0.77)], pale brown, verruculose. <bold><italic>Conidia</italic></bold> solitary or forming branched chains, with up to seven conidia in the terminal unbranched part, aseptate, pale green, smooth to verruculose, with protuberant, slightly darkened, and refractive hila. <bold><italic>Small terminal conidia</italic></bold> aseptate, ellipsoidal, 4.2–6.7 × 2.2–3.3 μm [av. (± SD) 5.4 (± 0.61) × 2.8 (± 0.29)]. <bold><italic><tp:taxon-name><tp:taxon-name-part taxon-name-part-type="genus" reg="Intercalary">Intercalary</tp:taxon-name-part><tp:taxon-name-part taxon-name-part-type="species" reg="conidia">conidia</tp:taxon-name-part></tp:taxon-name></italic></bold> aseptate, ellipsoidal to limoniform, rarely fusiform, 4.6–6.7 × 1.8–3.5 μm [av. (± SD) 5.5 (± 0.5) × 2.7 (± 0.35)]. <bold><italic>Secondary ramoconidia</italic></bold> 0(−1)-septate, subcylindrical to ellipsoidal, 8.9–22.5 × 2.7–5.6 μm [av. (± SD) 15.6 (± 3.34) × 3.6 (± 0.67)].</p><p><bold><italic>Cultural characters</italic></bold>: Colonies on <abbrev xmlns:xlink="http://www.w3.org/1999/xlink" xlink:title="potato dextrose agar" id="ABBRID0E4VAG" xlink:type="simple">PDA</abbrev> 44–63 mm diam after 14 d at 25 °C, olive yellow (2D8) to olive (3E8), reverse dark gray (1F1), powdery, floccose, sometimes slightly fluffy, radially furrowed, wrinkled; margin white edge, slightly undulated or lobate, sometimes regular; aerial mycelia formed, moderate, without prominent exudates, sporulation profuse. Colonies on <abbrev xmlns:xlink="http://www.w3.org/1999/xlink" xlink:title="malt extract agar" id="ABBRID0EBWAG" xlink:type="simple">MEA</abbrev> 34–36 mm diam after 14 d at 25 °C, gray (1B1 to 1E1), reverse concolorous to dark gray (1F1), slightly crateriform due to cracked medium, floccose, woolly, radially furrowed, wrinkled; margin white, undulate; aerial mycelia abundantly formed, without prominent exudates, sporulation profuse. Colonies on <abbrev xmlns:xlink="http://www.w3.org/1999/xlink" xlink:title="oatmeal agar" id="ABBRID0EFWAG" xlink:type="simple">OA</abbrev> 52–63 mm diam after 14 d at 25 °C, grayish green (1D3) to olive (1E5), reverse concolorous, powdery, floccose, fluffy, sometimes woolly, radially furrowed, wrinkled, flat; margin yellowish white (1A2), regular; aerial mycelia formed in spots, sometimes without prominent exudates, sporulation profuse. Colonies on <abbrev xmlns:xlink="http://www.w3.org/1999/xlink" xlink:title="synthetic nutrient-poor agar" id="ABBRID0EJWAG" xlink:type="simple">SNA</abbrev> 37–39 mm diam after 14 d at 25 °C, grayish green (1D4) to olive (1E4), reverse concolorous to olive (3F8), powdery, flat; margin whitish, undulate; aerial mycelia absent, without prominent exudates, sporulation profuse.</p></tp:treatment-sec><tp:treatment-sec sec-type="habitat" id="SECID0ENWAG"><title>Habitat and distribution.</title><p>Isolated from mudflats, sea sands, and seaweeds; Eastern, Southern, and Western Korean seaside in Republic of Korea.</p></tp:treatment-sec><tp:treatment-sec sec-type="Additional cultures examined" id="SECID0ESWAG"><title>Additional cultures examined.</title><p>Republic of Korea, Jeju-do, Hallim-eup, <named-content xmlns:xlink="http://www.w3.org/1999/xlink" content-type="dwc:verbatimCoordinates" xlink:type="simple"><named-content content-type="geo-json" specific-use="{&#34;type&#34;:&#34;Point&#34;,&#34;coordinates&#34;:[126.240000,33.398056]}" id="NCID0E2WAG" xlink:type="simple">33°23′53″N, 126°14′24″E</named-content></named-content>, seaweed, Jul 2021, M.S. Park &amp; Y.W. Lim (SFC20230103-M41, stored in a metabolically inactive state); Jeju-do, Chuja-myeon, <named-content xmlns:xlink="http://www.w3.org/1999/xlink" content-type="dwc:verbatimCoordinates" xlink:type="simple"><named-content content-type="geo-json" specific-use="{&#34;type&#34;:&#34;Point&#34;,&#34;coordinates&#34;:[126.338333,33.952778]}" id="NCID0EDXAG" xlink:type="simple">33°57′10″N, 126°20′18″E</named-content></named-content>, seaweed, 31 Aug 2021, M.S. Park &amp; Y.W. Lim (SFC20230103-M42, stored in a metabolically inactive state); Jeju-do, Chuja-myeon, <named-content xmlns:xlink="http://www.w3.org/1999/xlink" content-type="dwc:verbatimCoordinates" xlink:type="simple"><named-content content-type="geo-json" specific-use="{&#34;type&#34;:&#34;Point&#34;,&#34;coordinates&#34;:[126.302100,33.953300]}" id="NCID0ELXAG" xlink:type="simple">33°57′11.88″N, 126°18′07.56″E</named-content></named-content>, seaweed, 31 Aug 2021, M.S. Park &amp; Y.W. Lim (SFC20230103-M43, stored in a metabolically inactive state); Jeju-do, Hallim-eup, <named-content xmlns:xlink="http://www.w3.org/1999/xlink" content-type="dwc:verbatimCoordinates" xlink:type="simple"><named-content content-type="geo-json" specific-use="{&#34;type&#34;:&#34;Point&#34;,&#34;coordinates&#34;:[126.240000,33.398056]}" id="NCID0ETXAG" xlink:type="simple">33°23′53″N, 126°14′24″E</named-content></named-content>, seaweed, 15 Aug 2021, M.S. Park &amp; Y.W. Lim (SFC20230103-M44, stored in a metabolically inactive state); Jeollanam-do, Muan-gun, <named-content xmlns:xlink="http://www.w3.org/1999/xlink" content-type="dwc:verbatimCoordinates" xlink:type="simple"><named-content content-type="geo-json" specific-use="{&#34;type&#34;:&#34;Point&#34;,&#34;coordinates&#34;:[126.421111,35.027778]}" id="NCID0E2XAG" xlink:type="simple">35°01′40″N, 126°25′16″E</named-content></named-content>, mudflat, Jan 2020, M.S. Park &amp; Y.W. Lim (SFC20230103-M45, stored in a metabolically inactive state); Gangwon-do, Goseong-gun, <named-content xmlns:xlink="http://www.w3.org/1999/xlink" content-type="dwc:verbatimCoordinates" xlink:type="simple"><named-content content-type="geo-json" specific-use="{&#34;type&#34;:&#34;Point&#34;,&#34;coordinates&#34;:[128.439444,38.477500]}" id="NCID0EDYAG" xlink:type="simple">38°28′39″N, 128°26′22″E</named-content></named-content>, Sea sand, 31 Oct 2016, M.S. Park &amp; Y.W. Lim (SFC20170718-M12, stored in a metabolically inactive state); Ulsan, Ulju-gun, <named-content xmlns:xlink="http://www.w3.org/1999/xlink" content-type="dwc:verbatimCoordinates" xlink:type="simple"><named-content content-type="geo-json" specific-use="{&#34;type&#34;:&#34;Point&#34;,&#34;coordinates&#34;:[129.346111,35.383333]}" id="NCID0ELYAG" xlink:type="simple">35°23′00″N, 129°20′46″E</named-content></named-content>, sea sand, Apr 2017, M.S. Park &amp; Y.W. Lim (SFC20230103-M47, stored in a metabolically inactive state); Jeollanam-do, Suncheon-si, <named-content xmlns:xlink="http://www.w3.org/1999/xlink" content-type="dwc:verbatimCoordinates" xlink:type="simple"><named-content content-type="geo-json" specific-use="{&#34;type&#34;:&#34;Point&#34;,&#34;coordinates&#34;:[127.485833,34.841389]}" id="NCID0ETYAG" xlink:type="simple">34°50′29″N, 127°29′09″E</named-content></named-content>, Sea sand, Jan 2020, M.S. Park &amp; Y.W. Lim (SFC20230103-M48, stored in a metabolically inactive state); Gangwon-do, Goseong-gun, <named-content xmlns:xlink="http://www.w3.org/1999/xlink" content-type="dwc:verbatimCoordinates" xlink:type="simple"><named-content content-type="geo-json" specific-use="{&#34;type&#34;:&#34;Point&#34;,&#34;coordinates&#34;:[128.439444,38.477500]}" id="NCID0E2YAG" xlink:type="simple">38°28′39″N, 128°26′22″E</named-content></named-content>, sea sand, Jan 2020, M.S. Park &amp; Y.W. Lim (SFC20230103-M49, stored in a metabolically inactive state); Jeollanam-do, Suncheon-si, <named-content xmlns:xlink="http://www.w3.org/1999/xlink" content-type="dwc:verbatimCoordinates" xlink:type="simple"><named-content content-type="geo-json" specific-use="{&#34;type&#34;:&#34;Point&#34;,&#34;coordinates&#34;:[127.485833,34.841389]}" id="NCID0EDZAG" xlink:type="simple">34°50′29″N, 127°29′09″E</named-content></named-content>, sea sand, Jul 2020, M.S. Park &amp; Y.W. Lim (SFC20230103-M50, stored in a metabolically inactive state); Jeollanam-do, Suncheon-si, <named-content xmlns:xlink="http://www.w3.org/1999/xlink" content-type="dwc:verbatimCoordinates" xlink:type="simple"><named-content content-type="geo-json" specific-use="{&#34;type&#34;:&#34;Point&#34;,&#34;coordinates&#34;:[127.485833,34.841389]}" id="NCID0ELZAG" xlink:type="simple">34°50′29″N, 127°29′09″E</named-content></named-content>, sea sand, Jul 2021, M.S. Park &amp; Y.W. Lim (SFC20230103-M52, stored in a metabolically inactive state).</p></tp:treatment-sec><tp:treatment-sec sec-type="notes" id="SECID0EQZAG"><title>Notes.</title><p><italic><tp:taxon-name><tp:taxon-name-part taxon-name-part-type="genus" reg="Cladosporium">Cladosporium</tp:taxon-name-part><tp:taxon-name-part taxon-name-part-type="species" reg="maltirimosum">maltirimosum</tp:taxon-name-part></tp:taxon-name></italic> sp. nov. is closely related to <italic><tp:taxon-name><tp:taxon-name-part taxon-name-part-type="genus" reg="Cladosporium">C.</tp:taxon-name-part><tp:taxon-name-part taxon-name-part-type="species" reg="anthropophilum">anthropophilum</tp:taxon-name-part></tp:taxon-name></italic> and <italic><tp:taxon-name><tp:taxon-name-part taxon-name-part-type="genus" reg="Cladosporium">C.</tp:taxon-name-part><tp:taxon-name-part taxon-name-part-type="species" reg="devikae">devikae</tp:taxon-name-part></tp:taxon-name></italic> and formed a well-supported clade (Fig. <xref ref-type="fig" rid="F1">1</xref>). The colonies of <italic><tp:taxon-name><tp:taxon-name-part taxon-name-part-type="genus" reg="Cladosporium">C.</tp:taxon-name-part><tp:taxon-name-part taxon-name-part-type="species" reg="maltirimosum">maltirimosum</tp:taxon-name-part></tp:taxon-name></italic> grow faster than those of <italic><tp:taxon-name><tp:taxon-name-part taxon-name-part-type="genus" reg="Cladosporium">C.</tp:taxon-name-part><tp:taxon-name-part taxon-name-part-type="species" reg="anthropophilum">anthropophilum</tp:taxon-name-part></tp:taxon-name></italic> associated with human (17–39 mm, 27–32 mm, and 23–26 mm, respectively) on <abbrev xmlns:xlink="http://www.w3.org/1999/xlink" xlink:title="potato dextrose agar" id="ABBRID0ER2AG" xlink:type="simple">PDA</abbrev>, <abbrev xmlns:xlink="http://www.w3.org/1999/xlink" xlink:title="malt extract agar" id="ABBRID0EV2AG" xlink:type="simple">MEA</abbrev>, and <abbrev xmlns:xlink="http://www.w3.org/1999/xlink" xlink:title="oatmeal agar" id="ABBRID0EZ2AG" xlink:type="simple">OA</abbrev> (<xref ref-type="bibr" rid="B44">Sandoval-Denis et al. 2016</xref>). However, whereas the growth rate of <italic><tp:taxon-name><tp:taxon-name-part taxon-name-part-type="genus" reg="Cladosporium">C.</tp:taxon-name-part><tp:taxon-name-part taxon-name-part-type="species" reg="maltirimosum">maltirimosum</tp:taxon-name-part></tp:taxon-name></italic> on <abbrev xmlns:xlink="http://www.w3.org/1999/xlink" xlink:title="potato dextrose agar" id="ABBRID0EM3AG" xlink:type="simple">PDA</abbrev> and <abbrev xmlns:xlink="http://www.w3.org/1999/xlink" xlink:title="oatmeal agar" id="ABBRID0EQ3AG" xlink:type="simple">OA</abbrev> falls within the range of the indoor <italic><tp:taxon-name><tp:taxon-name-part taxon-name-part-type="genus" reg="Cladosporium">C.</tp:taxon-name-part><tp:taxon-name-part taxon-name-part-type="species" reg="anthropophilum">anthropophilum</tp:taxon-name-part></tp:taxon-name></italic> colonies (17–80 mm and 27–74 mm, respectively), the colonies on <abbrev xmlns:xlink="http://www.w3.org/1999/xlink" xlink:title="malt extract agar" id="ABBRID0E63AG" xlink:type="simple">MEA</abbrev> grow slower than the indoor <italic><tp:taxon-name><tp:taxon-name-part taxon-name-part-type="genus" reg="Cladosporium">C.</tp:taxon-name-part><tp:taxon-name-part taxon-name-part-type="species" reg="anthropophilum">anthropophilum</tp:taxon-name-part></tp:taxon-name></italic> (50–72 mm) (<xref ref-type="bibr" rid="B6">Bensch et al. 2018</xref>). <italic><tp:taxon-name><tp:taxon-name-part taxon-name-part-type="genus" reg="Cladosporium">Cladosporium</tp:taxon-name-part><tp:taxon-name-part taxon-name-part-type="species" reg="maltirimosum">maltirimosum</tp:taxon-name-part></tp:taxon-name></italic> has wider hyphae (2–3 μm) and fewer maximum numbers of conidiogenous loci [3–8(–10)] than in <italic><tp:taxon-name><tp:taxon-name-part taxon-name-part-type="genus" reg="Cladosporium">C.</tp:taxon-name-part><tp:taxon-name-part taxon-name-part-type="species" reg="anthropophilum">anthropophilum</tp:taxon-name-part></tp:taxon-name></italic> (<xref ref-type="bibr" rid="B44">Sandoval-Denis et al. 2016</xref>). In addition, the ramoconidia of <italic><tp:taxon-name><tp:taxon-name-part taxon-name-part-type="genus" reg="Cladosporium">C.</tp:taxon-name-part><tp:taxon-name-part taxon-name-part-type="species" reg="maltirimosum">maltirimosum</tp:taxon-name-part></tp:taxon-name></italic> are significantly shorter than those of <italic><tp:taxon-name><tp:taxon-name-part taxon-name-part-type="genus" reg="Cladosporium">C.</tp:taxon-name-part><tp:taxon-name-part taxon-name-part-type="species" reg="anthropophilum">anthropophilum</tp:taxon-name-part></tp:taxon-name></italic> (20–42 × 2–5 μm; <xref ref-type="bibr" rid="B44">Sandoval-Denis et al. 2016</xref>). <italic><tp:taxon-name><tp:taxon-name-part taxon-name-part-type="genus" reg="Cladosporium">Cladosporium</tp:taxon-name-part><tp:taxon-name-part taxon-name-part-type="species" reg="maltirimosum">maltirimosum</tp:taxon-name-part></tp:taxon-name></italic> produces up to six conidia, whereas <italic><tp:taxon-name><tp:taxon-name-part taxon-name-part-type="genus" reg="Cladosporium">C.</tp:taxon-name-part><tp:taxon-name-part taxon-name-part-type="species" reg="anthropophilum">anthropophilum</tp:taxon-name-part></tp:taxon-name></italic> produces up to four in an unbranched chain (<xref ref-type="bibr" rid="B44">Sandoval-Denis et al. 2016</xref>). The colonies of <italic><tp:taxon-name><tp:taxon-name-part taxon-name-part-type="genus" reg="Cladosporium">C.</tp:taxon-name-part><tp:taxon-name-part taxon-name-part-type="species" reg="maltirimosum">maltirimosum</tp:taxon-name-part></tp:taxon-name></italic> grow slower than those of <italic><tp:taxon-name><tp:taxon-name-part taxon-name-part-type="genus" reg="Cladosporium">C.</tp:taxon-name-part><tp:taxon-name-part taxon-name-part-type="species" reg="devikae">devikae</tp:taxon-name-part></tp:taxon-name></italic> (70 mm diam) on <abbrev xmlns:xlink="http://www.w3.org/1999/xlink" xlink:title="potato dextrose agar" id="ABBRID0EWABG" xlink:type="simple">PDA</abbrev> (<xref ref-type="bibr" rid="B40">Prasannath et al. 2021</xref>). Also, secondary ramoconidia of <italic><tp:taxon-name><tp:taxon-name-part taxon-name-part-type="genus" reg="Cladosporium">C.</tp:taxon-name-part><tp:taxon-name-part taxon-name-part-type="species" reg="maltirimosum">maltirimosum</tp:taxon-name-part></tp:taxon-name></italic> is longer than those of <italic><tp:taxon-name><tp:taxon-name-part taxon-name-part-type="genus" reg="Cladosporium">C.</tp:taxon-name-part><tp:taxon-name-part taxon-name-part-type="species" reg="devikae">devikae</tp:taxon-name-part></tp:taxon-name></italic> (5–11 × 2–4 μm) (<xref ref-type="bibr" rid="B40">Prasannath et al. 2021</xref>), but the conidiophores are shorter than those of <italic><tp:taxon-name><tp:taxon-name-part taxon-name-part-type="genus" reg="Cladosporium">C.</tp:taxon-name-part><tp:taxon-name-part taxon-name-part-type="species" reg="devikae">devikae</tp:taxon-name-part></tp:taxon-name></italic> (200–700 μm) (<xref ref-type="bibr" rid="B40">Prasannath et al. 2021</xref>). <italic><tp:taxon-name><tp:taxon-name-part taxon-name-part-type="genus" reg="Cladosporium">Cladosporium</tp:taxon-name-part><tp:taxon-name-part taxon-name-part-type="species" reg="maltirimosum">maltirimosum</tp:taxon-name-part></tp:taxon-name></italic> showed a genetic identity of about 96% with <italic><tp:taxon-name><tp:taxon-name-part taxon-name-part-type="genus" reg="Cladosporium">C.</tp:taxon-name-part><tp:taxon-name-part taxon-name-part-type="species" reg="anthropophilum">anthropophilum</tp:taxon-name-part></tp:taxon-name></italic> (CBS 140685) (96.89% in <italic><abbrev xmlns:xlink="http://www.w3.org/1999/xlink" xlink:title="actin" id="ABBRID0E5CBG" xlink:type="simple">act</abbrev></italic> and 96.585% in <italic><abbrev xmlns:xlink="http://www.w3.org/1999/xlink" xlink:title="translation elongation factor 1" id="ABBRID0EDDBG" xlink:type="simple">tef1</abbrev></italic>) but showed a high level of identity with <italic><tp:taxon-name><tp:taxon-name-part taxon-name-part-type="genus" reg="Cladosporium">C.</tp:taxon-name-part><tp:taxon-name-part taxon-name-part-type="species" reg="devikae">devikae</tp:taxon-name-part></tp:taxon-name></italic> (BRIP 72278a) (100% in <italic><abbrev xmlns:xlink="http://www.w3.org/1999/xlink" xlink:title="actin" id="ABBRID0ETDBG" xlink:type="simple">act</abbrev></italic> and 97.56% in <italic><abbrev xmlns:xlink="http://www.w3.org/1999/xlink" xlink:title="translation elongation factor 1" id="ABBRID0EYDBG" xlink:type="simple">tef1</abbrev></italic>). Despite having considerable genetic similarities with <italic><tp:taxon-name><tp:taxon-name-part taxon-name-part-type="genus" reg="Cladosporium">C.</tp:taxon-name-part><tp:taxon-name-part taxon-name-part-type="species" reg="devikae">devikae</tp:taxon-name-part></tp:taxon-name></italic>, <italic><tp:taxon-name><tp:taxon-name-part taxon-name-part-type="genus" reg="Cladosporium">C.</tp:taxon-name-part><tp:taxon-name-part taxon-name-part-type="species" reg="maltirimosum">maltirimosum</tp:taxon-name-part></tp:taxon-name></italic> had distinct clades, different from <italic><tp:taxon-name><tp:taxon-name-part taxon-name-part-type="genus" reg="Cladosporium">C.</tp:taxon-name-part><tp:taxon-name-part taxon-name-part-type="species" reg="devikae">devikae</tp:taxon-name-part></tp:taxon-name></italic>, in the phylogenetic tree. Furthermore, the two species can be distinguished by morphological differences such as growth rate on <abbrev xmlns:xlink="http://www.w3.org/1999/xlink" xlink:title="potato dextrose agar" id="ABBRID0E4EBG" xlink:type="simple">PDA</abbrev> and length of conidiophore and secondary ramoconidia. Aside from that, as <italic><tp:taxon-name><tp:taxon-name-part taxon-name-part-type="genus" reg="Cladosporium">C.</tp:taxon-name-part><tp:taxon-name-part taxon-name-part-type="species" reg="devikae">devikae</tp:taxon-name-part></tp:taxon-name></italic> employs a single strain, there is not much information on the species, and the species’ phylogenetic placement within <italic><tp:taxon-name><tp:taxon-name-part taxon-name-part-type="genus" reg="Cladosporium">Cladosporium</tp:taxon-name-part></tp:taxon-name></italic> is unclear. Hence, additional study on <italic><tp:taxon-name><tp:taxon-name-part taxon-name-part-type="genus" reg="Cladosporium">C.</tp:taxon-name-part><tp:taxon-name-part taxon-name-part-type="species" reg="devikae">devikae</tp:taxon-name-part></tp:taxon-name></italic> appears to be required.</p></tp:treatment-sec><tp:treatment-sec><!--Section generated to contain objects referenced in tp:taxon-treatment.--><fig id="F2" position="float" orientation="portrait"><object-id xmlns:xlink="http://www.w3.org/1999/xlink" content-type="doi" xlink:type="simple">10.3897/mycokeys.98.101918.figure2</object-id><object-id xmlns:xlink="http://www.w3.org/1999/xlink" content-type="arpha" xlink:type="simple">11CFAD6E-FDD5-5690-A67C-5020C5B9E8EB</object-id><label>Figure 2.</label><caption><p>Morphological characteristics of the new and unrecorded species on <abbrev xmlns:xlink="http://www.w3.org/1999/xlink" xlink:title="potato dextrose agar" id="ABBRID0EPCAG" xlink:type="simple">PDA</abbrev>, <abbrev xmlns:xlink="http://www.w3.org/1999/xlink" xlink:title="malt extract agar" id="ABBRID0ETCAG" xlink:type="simple">MEA</abbrev>, <abbrev xmlns:xlink="http://www.w3.org/1999/xlink" xlink:title="oatmeal agar" id="ABBRID0EXCAG" xlink:type="simple">OA</abbrev>, and <abbrev xmlns:xlink="http://www.w3.org/1999/xlink" xlink:title="synthetic nutrient-poor agar" id="ABBRID0E2CAG" xlink:type="simple">SNA</abbrev> media <bold>A</bold><italic><tp:taxon-name><tp:taxon-name-part taxon-name-part-type="genus" reg="Cladosporium">Cladosporium</tp:taxon-name-part><tp:taxon-name-part taxon-name-part-type="species" reg="lagenariiforme">lagenariiforme</tp:taxon-name-part></tp:taxon-name></italic> sp. nov. <bold>B</bold><italic><tp:taxon-name><tp:taxon-name-part taxon-name-part-type="genus" reg="Cladosporium">Cladosporium</tp:taxon-name-part><tp:taxon-name-part taxon-name-part-type="species" reg="maltirimosum">maltirimosum</tp:taxon-name-part></tp:taxon-name></italic> sp. nov. <bold>C</bold><italic><tp:taxon-name><tp:taxon-name-part taxon-name-part-type="genus" reg="Cladosporium">Cladosporium</tp:taxon-name-part><tp:taxon-name-part taxon-name-part-type="species" reg="marinisedimentum">marinisedimentum</tp:taxon-name-part></tp:taxon-name></italic> sp. nov. <bold>D</bold><italic><tp:taxon-name><tp:taxon-name-part taxon-name-part-type="genus" reg="Cladosporium">Cladosporium</tp:taxon-name-part><tp:taxon-name-part taxon-name-part-type="species" reg="marinum">marinum</tp:taxon-name-part></tp:taxon-name></italic> sp. nov. <bold>E</bold><italic><tp:taxon-name><tp:taxon-name-part taxon-name-part-type="genus" reg="Cladosporium">Cladosporium</tp:taxon-name-part><tp:taxon-name-part taxon-name-part-type="species" reg="proteacearum">proteacearum</tp:taxon-name-part></tp:taxon-name></italic><bold>F</bold><italic><tp:taxon-name><tp:taxon-name-part taxon-name-part-type="genus" reg="Cladosporium">Cladosporium</tp:taxon-name-part><tp:taxon-name-part taxon-name-part-type="species" reg="snafimbriatum">snafimbriatum</tp:taxon-name-part></tp:taxon-name></italic> sp. nov. “F” and “R” represent the front and the reverse sides of the culture plate, respectively. <abbrev xmlns:xlink="http://www.w3.org/1999/xlink" xlink:title="potato dextrose agar" id="ABBRID0ENFAG" xlink:type="simple">PDA</abbrev>: potato dextrose agar; <abbrev xmlns:xlink="http://www.w3.org/1999/xlink" xlink:title="malt extract agar" id="ABBRID0ERFAG" xlink:type="simple">MEA</abbrev>: malt extract agar; <abbrev xmlns:xlink="http://www.w3.org/1999/xlink" xlink:title="oatmeal agar" id="ABBRID0EVFAG" xlink:type="simple">OA</abbrev>: oatmeal agar; <abbrev xmlns:xlink="http://www.w3.org/1999/xlink" xlink:title="synthetic nutrient-poor agar" id="ABBRID0EZFAG" xlink:type="simple">SNA</abbrev>: synthetic nutrient-poor agar.</p></caption><graphic xmlns:xlink="http://www.w3.org/1999/xlink" xlink:href="mycokeys-98-087-g002.jpg" position="float" orientation="portrait" xlink:type="simple" id="oo_858783.jpg"><uri content-type="original_file" xlink:type="simple">https://binary.pensoft.net/fig/858783</uri></graphic></fig><fig id="F3" position="float" orientation="portrait"><object-id xmlns:xlink="http://www.w3.org/1999/xlink" content-type="doi" xlink:type="simple">10.3897/mycokeys.98.101918.figure3</object-id><object-id xmlns:xlink="http://www.w3.org/1999/xlink" content-type="arpha" xlink:type="simple">11739FDE-8653-5846-85BB-3E567E0F9C7C</object-id><label>Figure 3.</label><caption><p>Morphological characteristics of conidial structures on <abbrev xmlns:xlink="http://www.w3.org/1999/xlink" xlink:title="synthetic nutrient-poor agar" id="ABBRID0EZGAG" xlink:type="simple">SNA</abbrev><bold>A</bold><italic><tp:taxon-name><tp:taxon-name-part taxon-name-part-type="genus" reg="Cladosporium">Cladosporium</tp:taxon-name-part><tp:taxon-name-part taxon-name-part-type="species" reg="lagenariiforme">lagenariiforme</tp:taxon-name-part></tp:taxon-name></italic> sp. nov. <bold>B</bold><italic><tp:taxon-name><tp:taxon-name-part taxon-name-part-type="genus" reg="Cladosporium">Cladosporium</tp:taxon-name-part><tp:taxon-name-part taxon-name-part-type="species" reg="maltirimosum">maltirimosum</tp:taxon-name-part></tp:taxon-name></italic> sp. nov. <bold>C</bold><italic><tp:taxon-name><tp:taxon-name-part taxon-name-part-type="genus" reg="Cladosporium">Cladosporium</tp:taxon-name-part><tp:taxon-name-part taxon-name-part-type="species" reg="marinisedimentum">marinisedimentum</tp:taxon-name-part></tp:taxon-name></italic> sp. nov. <bold>D</bold><italic><tp:taxon-name><tp:taxon-name-part taxon-name-part-type="genus" reg="Cladosporium">Cladosporium</tp:taxon-name-part><tp:taxon-name-part taxon-name-part-type="species" reg="marinum">marinum</tp:taxon-name-part></tp:taxon-name></italic> sp. nov. <bold>E</bold><italic><tp:taxon-name><tp:taxon-name-part taxon-name-part-type="genus" reg="Cladosporium">Cladosporium</tp:taxon-name-part><tp:taxon-name-part taxon-name-part-type="species" reg="proteacearum">proteacearum</tp:taxon-name-part></tp:taxon-name></italic><bold>F</bold><italic><tp:taxon-name><tp:taxon-name-part taxon-name-part-type="genus" reg="Cladosporium">Cladosporium</tp:taxon-name-part><tp:taxon-name-part taxon-name-part-type="species" reg="snafimbriatum">snafimbriatum</tp:taxon-name-part></tp:taxon-name></italic> sp. nov. Scale bars: 10 μm (<bold>A–F</bold>).</p></caption><graphic xmlns:xlink="http://www.w3.org/1999/xlink" xlink:href="mycokeys-98-087-g003.jpg" position="float" orientation="portrait" xlink:type="simple" id="oo_858784.jpg"><uri content-type="original_file" xlink:type="simple">https://binary.pensoft.net/fig/858784</uri></graphic></fig><fig id="F1" position="float" orientation="portrait"><object-id xmlns:xlink="http://www.w3.org/1999/xlink" content-type="doi" xlink:type="simple">10.3897/mycokeys.98.101918.figure1</object-id><object-id xmlns:xlink="http://www.w3.org/1999/xlink" content-type="arpha" xlink:type="simple">6DD1C39B-3F62-5FC9-92D7-C1FFC1733238</object-id><label>Figure 1.</label><caption><p>Maximum likelihood (<abbrev xmlns:xlink="http://www.w3.org/1999/xlink" xlink:title="Maximum likelihood" id="ABBRID0EJ5AE" xlink:type="simple">ML</abbrev>) tree of <italic><tp:taxon-name><tp:taxon-name-part taxon-name-part-type="genus" reg="Cladosporium">Cladosporium</tp:taxon-name-part></tp:taxon-name></italic>, inferred based on <abbrev xmlns:xlink="http://www.w3.org/1999/xlink" xlink:title="internal transcribed spacer" id="ABBRID0EU5AE" xlink:type="simple">ITS</abbrev>, <italic><abbrev xmlns:xlink="http://www.w3.org/1999/xlink" xlink:title="actin" id="ABBRID0EZ5AE" xlink:type="simple">act</abbrev></italic>, and <italic><abbrev xmlns:xlink="http://www.w3.org/1999/xlink" xlink:title="translation elongation factor 1" id="ABBRID0E55AE" xlink:type="simple">tef1</abbrev></italic> sequences. The values at each node indicate the bootstrap of <abbrev xmlns:xlink="http://www.w3.org/1999/xlink" xlink:title="Maximum likelihood" id="ABBRID0EC6AE" xlink:type="simple">ML</abbrev> (≥ 70) and the posterior probability (<abbrev xmlns:xlink="http://www.w3.org/1999/xlink" xlink:title="Posterior probability" id="ABBRID0EG6AE" xlink:type="simple">PP</abbrev>; ≥ 0.90) of Bayesian inference (<abbrev xmlns:xlink="http://www.w3.org/1999/xlink" xlink:title="Bayesian inference" id="ABBRID0EK6AE" xlink:type="simple">BI</abbrev>) analyses. Thick lines on branches indicate 100 bootstrap and 1.00 <abbrev xmlns:xlink="http://www.w3.org/1999/xlink" xlink:title="Posterior probability" id="ABBRID0EO6AE" xlink:type="simple">PP</abbrev> support. The tree is rooted to <italic><tp:taxon-name><tp:taxon-name-part taxon-name-part-type="genus" reg="Cercospora">Cercospora</tp:taxon-name-part><tp:taxon-name-part taxon-name-part-type="species" reg="beticola">beticola</tp:taxon-name-part></tp:taxon-name></italic> (CBS 116456). The small tree on the upper left represents the topology of species complexes of the genus. The filled triangles correspond to the species complex(es) shown. The colored circles symbolize habitats where the species were isolated. Previously described species are grouped in gray boxes, and blue boxes indicate new species. Strains with newly generated sequences are in red, with the holotypes in bold. The holotype and epitype for the reference strains are represented with “*” and “**”, respectively.</p></caption><graphic xmlns:xlink="http://www.w3.org/1999/xlink" xlink:href="mycokeys-98-087-g001.jpg" position="float" orientation="portrait" xlink:type="simple" id="oo_858782.jpg"><uri content-type="original_file" xlink:type="simple">https://binary.pensoft.net/fig/858782</uri></graphic></fig></tp:treatment-sec><ref-list><ref id="B44"><mixed-citation xmlns:xlink="http://www.w3.org/1999/xlink" xlink:type="simple"><person-group><name name-style="western"><surname>Sandoval-Denis</surname><given-names>M</given-names></name><name name-style="western"><surname>Gené</surname><given-names>J</given-names></name><name name-style="western"><surname>Sutton</surname><given-names>DA</given-names></name><name name-style="western"><surname>Wiederhold</surname><given-names>NP</given-names></name><name name-style="western"><surname>Cano-Lira</surname><given-names>JF</given-names></name><name name-style="western"><surname>Guarro</surname><given-names>J</given-names></name></person-group> (<year>2016</year>) <article-title>New species of <italic><tp:taxon-name><tp:taxon-name-part taxon-name-part-type="genus">Cladosporium</tp:taxon-name-part></tp:taxon-name></italic> associated with human and animal infections.</article-title><source>Persoonia</source><volume>36</volume>(<issue>1</issue>): <fpage>281</fpage>–<lpage>298</lpage>. <ext-link xlink:href="10.3767/003158516X691951" ext-link-type="doi" xlink:type="simple">https://doi.org/10.3767/003158516X691951</ext-link></mixed-citation></ref><ref id="B6"><mixed-citation xmlns:xlink="http://www.w3.org/1999/xlink" xlink:type="simple"><person-group><name name-style="western"><surname>Bensch</surname><given-names>K</given-names></name><name name-style="western"><surname>Groenewald</surname><given-names>JZ</given-names></name><name name-style="western"><surname>Meijer</surname><given-names>M</given-names></name><name name-style="western"><surname>Dijksterhuis</surname><given-names>J</given-names></name><name name-style="western"><surname>Jurjević Andersen</surname><given-names>B</given-names></name><name name-style="western"><surname>Houbraken</surname><given-names>J</given-names></name><name name-style="western"><surname>Crous</surname><given-names>PW</given-names></name><name name-style="western"><surname>Samson</surname><given-names>RA</given-names></name></person-group> (<year>2018</year>) <article-title><italic><tp:taxon-name><tp:taxon-name-part taxon-name-part-type="genus">Cladosporium</tp:taxon-name-part></tp:taxon-name></italic> species in indoor environments.</article-title><source>Studies in Mycology</source><volume>89</volume>(<issue>1</issue>): <fpage>177</fpage>–<lpage>301</lpage>. <ext-link xlink:href="10.1016/j.simyco.2018.03.002" ext-link-type="doi" xlink:type="simple">https://doi.org/10.1016/j.simyco.2018.03.002</ext-link></mixed-citation></ref><ref id="B40"><mixed-citation xmlns:xlink="http://www.w3.org/1999/xlink" xlink:type="simple"><person-group><name name-style="western"><surname>Prasannath</surname><given-names>K</given-names></name><name name-style="western"><surname>Shivas</surname><given-names>RG</given-names></name><name name-style="western"><surname>Galea</surname><given-names>VJ</given-names></name><name name-style="western"><surname>Akinsanmi</surname><given-names>OA</given-names></name></person-group> (<year>2021</year>) <article-title>Novel <italic><tp:taxon-name><tp:taxon-name-part taxon-name-part-type="genus">Botrytis</tp:taxon-name-part></tp:taxon-name></italic> and <italic><tp:taxon-name><tp:taxon-name-part taxon-name-part-type="genus">Cladosporium</tp:taxon-name-part></tp:taxon-name></italic> species associated with flower diseases of <tp:taxon-name><tp:taxon-name-part taxon-name-part-type="genus">Macadamia</tp:taxon-name-part></tp:taxon-name> in Australia.</article-title><source>Journal of <tp:taxon-name><tp:taxon-name-part taxon-name-part-type="kingdom">Fungi</tp:taxon-name-part></tp:taxon-name> (Basel, Switzerland)</source><volume>7</volume>(<issue>11</issue>): <fpage>898</fpage>. <ext-link xlink:href="10.3390/jof7110898" ext-link-type="doi" xlink:type="simple">https://doi.org/10.3390/jof7110898</ext-link></mixed-citation></ref></ref-list></tp:taxon-treatment>
