# Supplementary material for: ﻿Diversity of Cladosporium (Cladosporiales, Cladosporiaceae) species in marine environments and report on five new species
Source: MycoKeys. 2023 Jun 2;98:87–111. doi: 10.3897/mycokeys.98.101918 (PMC10257140; doi:10.3897/mycokeys.98.101918)
Supplement: XML Treatment for Cladosporium marinum [file mycokeys.98.101918-treatment4.xml]

<!DOCTYPE tp:taxon-treatment
  PUBLIC "-//TaxonX//DTD Taxonomic Treatment Publishing DTD v0 20100105//EN" "tax-treatment-NSO.dtd">
<tp:taxon-treatment xmlns:tp="http://www.plazi.org/taxpub"><tp:treatment-meta><kwd-group><label>Taxon classification</label><kwd>
                <named-content content-type="kingdom">Fungi</named-content>
              </kwd><kwd>
                <named-content content-type="order">Cladosporiales</named-content>
              </kwd><kwd>
                <named-content content-type="family">Cladosporiaceae</named-content>
              </kwd></kwd-group><mixed-citation publication-type="journal"><person-group><name><surname>Lee</surname><given-names>Wonjun</given-names></name><name><surname>Kim</surname><given-names>Ji Seon</given-names></name><name><surname>Seo</surname><given-names>Chang Wan</given-names></name><name><surname>Lee</surname><given-names>Jun Won</given-names></name><name><surname>Kim</surname><given-names>Sung Hyun</given-names></name><name><surname>Cho</surname><given-names>Yoonhee</given-names></name><name><surname>Lim</surname><given-names>Young Woon</given-names></name></person-group><article-title>﻿Diversity of <italic><tp:taxon-name><tp:taxon-name-part taxon-name-part-type="genus" reg="Cladosporium">Cladosporium</tp:taxon-name-part></tp:taxon-name></italic> (<tp:taxon-name><tp:taxon-name-part taxon-name-part-type="order">Cladosporiales</tp:taxon-name-part></tp:taxon-name>, <tp:taxon-name><tp:taxon-name-part taxon-name-part-type="family">Cladosporiaceae</tp:taxon-name-part></tp:taxon-name>) species in marine environments and report on five new species</article-title><source>MycoKeys</source><day>02</day><month>06</month><year>2023</year><volume>98</volume><fpage>87</fpage><lpage>111</lpage><pub-id pub-id-type="doi">10.3897/mycokeys.98.101918</pub-id></mixed-citation></tp:treatment-meta><tp:nomenclature><label>﻿</label><tp:taxon-name>
              <object-id xmlns:xlink="http://www.w3.org/1999/xlink" content-type="arpha" xlink:type="simple">DFB9BB50-6EB4-5C1D-840D-BB8BA8A8378B</object-id>
              <tp:taxon-name-part taxon-name-part-type="genus" reg="Cladosporium">Cladosporium</tp:taxon-name-part>
              <tp:taxon-name-part taxon-name-part-type="species" reg="marinum">marinum</tp:taxon-name-part>
              <object-id xmlns:xlink="http://www.w3.org/1999/xlink" content-type="mycobank" xlink:type="simple"> 847098</object-id>
            </tp:taxon-name><tp:taxon-authority>Wonjun Lee &amp; Y.W. Lim</tp:taxon-authority><tp:taxon-status xmlns:xlink="http://www.w3.org/1999/xlink" xlink:type="simple">sp. nov.</tp:taxon-status><xref ref-type="fig" rid="F2">Figs 2D</xref><xref ref-type="fig" rid="F3">, 3D</xref></tp:nomenclature><tp:treatment-sec sec-type="Typification" id="SECID0ETQBG"><title>Typification.</title><p>Republic of Korea. Jeju-do, Chuja-myeon, <named-content xmlns:xlink="http://www.w3.org/1999/xlink" content-type="dwc:verbatimCoordinates" xlink:type="simple"><named-content content-type="geo-json" specific-use="{&#34;type&#34;:&#34;Point&#34;,&#34;coordinates&#34;:[126.240000,33.398056]}" id="NCID0E3QBG" xlink:type="simple">33°23′53″N, 126°14′24″E</named-content></named-content>, seaweed, 31 Aug 2021, M.S. Park &amp; Y.W. Lim (holotype SFC20230103-M33, stored in a metabolically inactive state).</p></tp:treatment-sec><tp:treatment-sec sec-type="etymology" id="SECID0EBRBG"><title>Etymology.</title><p>The name ‘<italic>marinum</italic>’, derived from Latin, refers to the various marine substrates (seaweed, sea sand, and mudflat) from which the species was isolated.</p></tp:treatment-sec><tp:treatment-sec sec-type="description" id="SECID0EJRBG"><title>Description.</title><p><bold>Asexual morphology: <italic>Mycelium</italic></bold> superficial and immersed, composed of septate, branched, hyaline to subhyaline, smooth to verruculose hyphae, nodulose, 2–5.7 μm wide. <bold><italic>Conidiophores</italic></bold> macronematous and micronematous, arising laterally or terminally from hyphae, (sometimes reduced to conidiogenous cells), septate, slightly flexuous, non-nodulose, usually unbranched or branched, up to 243 μm long, 2–4 μm wide, pale brown, verruculose to verrucose. <bold><italic>Conidiogenous cells</italic></bold> integrated, terminal and intercalary, cylindrical to subcylindrical, 20.5–47.7 × 2–3.6 μm, bearing up to four slightly darkened and refractive conidiogenous loci. <bold><italic><tp:taxon-name><tp:taxon-name-part taxon-name-part-type="genus" reg="Ramoconidia">Ramoconidia</tp:taxon-name-part></tp:taxon-name></italic></bold> 0–1(–2)-septate, subcylindrical to cylindrical, 10.2–28.171 × 2.4–4.1 μm [av. (± SD) 17.3 (± 2.39) × 2.9 (± 0.37)], pale brown, verruculose. <bold><italic>Conidia</italic></bold> forming branched chains, with up to five conidia in the terminal unbranched part, long neck area between conidia, aseptate, pale brown, smooth to verruculose, with protuberant, slightly darkened and refractive hila. <bold><italic>Small terminal conidia</italic></bold> aseptate, obovoidal to ellipsoidal, 2.9–5.3 × 2–3 μm [av. (± SD) 3.8 (± 0.53) × 2.5 (± 0.25)]. <bold><italic><tp:taxon-name><tp:taxon-name-part taxon-name-part-type="genus" reg="Intercalary">Intercalary</tp:taxon-name-part><tp:taxon-name-part taxon-name-part-type="species" reg="conidia">conidia</tp:taxon-name-part></tp:taxon-name></italic></bold> aseptate, very rarely 1-septate, ellipsoidal to limoniform, obovoid, sometimes subcylindrical, 2.7–6.2 × 1.8–2.8 μm [av. (± SD) 4.2 (± 0.76) × 2.3 (± 0.22)]. <bold><italic>Secondary ramoconidia</italic></bold> 0–1-septate, subcylindrical to cylindrical, slightly obclavate, 8.5–28.2 × 2.3–3.7 μm [av. (± SD) 14.5 (± 4.38) × 2.9 (± 0.35)].</p><p><bold><italic>Cultural characters</italic></bold>: Colonies on <abbrev xmlns:xlink="http://www.w3.org/1999/xlink" xlink:title="potato dextrose agar" id="ABBRID0E4SBG" xlink:type="simple">PDA</abbrev> 37–66 mm diam after 14 d at 25 °C, olive (3E3 to 3F4), reverse dark gray (1F1), floccose-velvety, sometimes woolly, raised, radially furrowed, wrinkled, raised; margin white, slightly hyaline edge, undulated; aerial mycelia abundantly formed, with numerous prominent exudates, sporulation profuse. Colonies on <abbrev xmlns:xlink="http://www.w3.org/1999/xlink" xlink:title="malt extract agar" id="ABBRID0EBTBG" xlink:type="simple">MEA</abbrev> 35–40 mm diam after 14 d at 25 °C, grayish white (1B1) to olive gray (3D2), reverse dark gray (1F1), velvety, raised to crateriform, radially furrowed at the margin region, wrinkled; margin white, regular; aerial mycelia abundantly formed, dense, without prominent exudates, sporulation profuse. Colonies on <abbrev xmlns:xlink="http://www.w3.org/1999/xlink" xlink:title="oatmeal agar" id="ABBRID0EFTBG" xlink:type="simple">OA</abbrev> 41–47 mm diam after 14 d at 25 °C, gray (1C1 to 1E1), reverse concolorous, velvety, floccose, raised, radially furrowed; margin yellowish, regular; aerial mycelia abundantly formed, with few exudates, sporulation profuse. Colonies on <abbrev xmlns:xlink="http://www.w3.org/1999/xlink" xlink:title="synthetic nutrient-poor agar" id="ABBRID0EJTBG" xlink:type="simple">SNA</abbrev> 37–41 mm diam after 14 d at 25 °C, olive (3D3) to olive yellow (3E8), reverse olive (3D3 to 3F3), slightly fluffy-floccose, powdery, flat; margin yellowish white (2A2), hyaline, undulate; aerial mycelia abundantly moderate, without prominent exudates, sporulation profuse.</p></tp:treatment-sec><tp:treatment-sec sec-type="habitat" id="SECID0ENTBG"><title>Habitat and distribution.</title><p>Isolated from mudflats, sea sands, and seaweeds; Southern and Western Korean seaside in Republic of Korea.</p></tp:treatment-sec><tp:treatment-sec sec-type="Additional cultures examined" id="SECID0ESTBG"><title>Additional cultures examined.</title><p>Republic of Korea. Jeju-do, Chuja-myeon, <named-content xmlns:xlink="http://www.w3.org/1999/xlink" content-type="dwc:verbatimCoordinates" xlink:type="simple"><named-content content-type="geo-json" specific-use="{&#34;type&#34;:&#34;Point&#34;,&#34;coordinates&#34;:[126.240000,33.398056]}" id="NCID0E2TBG" xlink:type="simple">33°23′53″N, 126°14′24″E</named-content></named-content>, seaweed, 31 Aug 2021, M.S. Park &amp; Y.W. Lim (SFC20230103-M30, stored in a metabolically inactive state); Jeju-do, Chuja-myeon, <named-content xmlns:xlink="http://www.w3.org/1999/xlink" content-type="dwc:verbatimCoordinates" xlink:type="simple"><named-content content-type="geo-json" specific-use="{&#34;type&#34;:&#34;Point&#34;,&#34;coordinates&#34;:[126.240000,33.398056]}" id="NCID0EDUBG" xlink:type="simple">33°23′53″N, 126°14′24″E</named-content></named-content>, seaweed, 31 Aug 2021, M.S. Park &amp; Y.W. Lim (SFC20230103-M31, stored in a metabolically inactive state); Jeju-do, Chuja-myeon, <named-content xmlns:xlink="http://www.w3.org/1999/xlink" content-type="dwc:verbatimCoordinates" xlink:type="simple"><named-content content-type="geo-json" specific-use="{&#34;type&#34;:&#34;Point&#34;,&#34;coordinates&#34;:[126.240000,33.398056]}" id="NCID0ELUBG" xlink:type="simple">33°23′53″N, 126°14′24″E</named-content></named-content>, seaweed, 31 Aug 2021, M.S. Park &amp; Y.W. Lim (SFC20230103-M32, stored in a metabolically inactive state); Jeju-do, Chuja-myeon, <named-content xmlns:xlink="http://www.w3.org/1999/xlink" content-type="dwc:verbatimCoordinates" xlink:type="simple"><named-content content-type="geo-json" specific-use="{&#34;type&#34;:&#34;Point&#34;,&#34;coordinates&#34;:[126.293889,33.963889]}" id="NCID0ETUBG" xlink:type="simple">33°57′50″N, 126°17′38″E</named-content></named-content>, seaweed, 31 Aug 2021, M.S. Park &amp; Y.W. Lim (SFC20230103-M34, stored in a metabolically inactive state); Jeju-do, Hallim-eup, <named-content xmlns:xlink="http://www.w3.org/1999/xlink" content-type="dwc:verbatimCoordinates" xlink:type="simple"><named-content content-type="geo-json" specific-use="{&#34;type&#34;:&#34;Point&#34;,&#34;coordinates&#34;:[126.240000,33.398056]}" id="NCID0E2UBG" xlink:type="simple">33°23′53″N, 126°14′24″E</named-content></named-content>, seaweed, 15 Aug 2021, M.S. Park &amp; Y.W. Lim (SFC20230103-M35, stored in a metabolically inactive state); Jeju-do, Hallim-eup, <named-content xmlns:xlink="http://www.w3.org/1999/xlink" content-type="dwc:verbatimCoordinates" xlink:type="simple"><named-content content-type="geo-json" specific-use="{&#34;type&#34;:&#34;Point&#34;,&#34;coordinates&#34;:[126.240000,33.398056]}" id="NCID0EDVBG" xlink:type="simple">33°23′53″N, 126°14′24″E</named-content></named-content>, seaweed, 15 Aug 2021, M.S. Park &amp; Y.W. Lim (SFC20230103-M36, stored in a metabolically inactive state); Jeollanam-do, Muan-gun, <named-content xmlns:xlink="http://www.w3.org/1999/xlink" content-type="dwc:verbatimCoordinates" xlink:type="simple"><named-content content-type="geo-json" specific-use="{&#34;type&#34;:&#34;Point&#34;,&#34;coordinates&#34;:[126.421111,35.027778]}" id="NCID0ELVBG" xlink:type="simple">35°01′40″N, 126°25′16″E</named-content></named-content>, mudflat, Apr 2017, M.S. Park &amp; Y.W. Lim (SFC20230103-M37, stored in a metabolically inactive state); Jeollanam-do, Muan-gun, <named-content xmlns:xlink="http://www.w3.org/1999/xlink" content-type="dwc:verbatimCoordinates" xlink:type="simple"><named-content content-type="geo-json" specific-use="{&#34;type&#34;:&#34;Point&#34;,&#34;coordinates&#34;:[126.336944,35.062222]}" id="NCID0ETVBG" xlink:type="simple">35°03′44″N, 126°20′13″E</named-content></named-content>, sea sand, Oct 2016, M.S. Park &amp; Y.W. Lim (SFC20230103-M38, stored in a metabolically inactive state); Jeollanam-do, Suncheon-si, <named-content xmlns:xlink="http://www.w3.org/1999/xlink" content-type="dwc:verbatimCoordinates" xlink:type="simple"><named-content content-type="geo-json" specific-use="{&#34;type&#34;:&#34;Point&#34;,&#34;coordinates&#34;:[127.485833,34.841389]}" id="NCID0E2VBG" xlink:type="simple">34°50′29″N, 127°29′09″E</named-content></named-content>, sea sand, Jul 2020, M.S. Park &amp; Y.W. Lim (SFC20230103-M39, stored in a metabolically inactive state); Jeju-do, Seogwipo-si, <named-content xmlns:xlink="http://www.w3.org/1999/xlink" content-type="dwc:verbatimCoordinates" xlink:type="simple"><named-content content-type="geo-json" specific-use="{&#34;type&#34;:&#34;Point&#34;,&#34;coordinates&#34;:[126.313056,33.232778]}" id="NCID0EDWBG" xlink:type="simple">33°13′58″N, 126°18′47″E</named-content></named-content>, sea sand, Jan 2021, M.S. Park &amp; Y.W. Lim (SFC20230103-M40, stored in a metabolically inactive state).</p></tp:treatment-sec><tp:treatment-sec sec-type="notes" id="SECID0EIWBG"><title>Notes.</title><p><italic><tp:taxon-name><tp:taxon-name-part taxon-name-part-type="genus" reg="Cladosporium">Cladosporium</tp:taxon-name-part><tp:taxon-name-part taxon-name-part-type="species" reg="marinum">marinum</tp:taxon-name-part></tp:taxon-name></italic> sp. nov. forms an independent clade in the phylogenetic tree of the <italic><tp:taxon-name><tp:taxon-name-part taxon-name-part-type="genus" reg="Cladosporium">C.</tp:taxon-name-part><tp:taxon-name-part taxon-name-part-type="species" reg="cladosporioides">cladosporioides</tp:taxon-name-part></tp:taxon-name></italic> species complex (Fig. <xref ref-type="fig" rid="F1">1</xref>), but it has no distinguishable characteristics compared to those of the other species. Molecular and phylogenetic approaches are imperative to identify and differentiate this species from other species.</p></tp:treatment-sec><tp:treatment-sec><!--Section generated to contain objects referenced in tp:taxon-treatment.--><fig id="F2" position="float" orientation="portrait"><object-id xmlns:xlink="http://www.w3.org/1999/xlink" content-type="doi" xlink:type="simple">10.3897/mycokeys.98.101918.figure2</object-id><object-id xmlns:xlink="http://www.w3.org/1999/xlink" content-type="arpha" xlink:type="simple">11CFAD6E-FDD5-5690-A67C-5020C5B9E8EB</object-id><label>Figure 2.</label><caption><p>Morphological characteristics of the new and unrecorded species on <abbrev xmlns:xlink="http://www.w3.org/1999/xlink" xlink:title="potato dextrose agar" id="ABBRID0EPCAG" xlink:type="simple">PDA</abbrev>, <abbrev xmlns:xlink="http://www.w3.org/1999/xlink" xlink:title="malt extract agar" id="ABBRID0ETCAG" xlink:type="simple">MEA</abbrev>, <abbrev xmlns:xlink="http://www.w3.org/1999/xlink" xlink:title="oatmeal agar" id="ABBRID0EXCAG" xlink:type="simple">OA</abbrev>, and <abbrev xmlns:xlink="http://www.w3.org/1999/xlink" xlink:title="synthetic nutrient-poor agar" id="ABBRID0E2CAG" xlink:type="simple">SNA</abbrev> media <bold>A</bold><italic><tp:taxon-name><tp:taxon-name-part taxon-name-part-type="genus" reg="Cladosporium">Cladosporium</tp:taxon-name-part><tp:taxon-name-part taxon-name-part-type="species" reg="lagenariiforme">lagenariiforme</tp:taxon-name-part></tp:taxon-name></italic> sp. nov. <bold>B</bold><italic><tp:taxon-name><tp:taxon-name-part taxon-name-part-type="genus" reg="Cladosporium">Cladosporium</tp:taxon-name-part><tp:taxon-name-part taxon-name-part-type="species" reg="maltirimosum">maltirimosum</tp:taxon-name-part></tp:taxon-name></italic> sp. nov. <bold>C</bold><italic><tp:taxon-name><tp:taxon-name-part taxon-name-part-type="genus" reg="Cladosporium">Cladosporium</tp:taxon-name-part><tp:taxon-name-part taxon-name-part-type="species" reg="marinisedimentum">marinisedimentum</tp:taxon-name-part></tp:taxon-name></italic> sp. nov. <bold>D</bold><italic><tp:taxon-name><tp:taxon-name-part taxon-name-part-type="genus" reg="Cladosporium">Cladosporium</tp:taxon-name-part><tp:taxon-name-part taxon-name-part-type="species" reg="marinum">marinum</tp:taxon-name-part></tp:taxon-name></italic> sp. nov. <bold>E</bold><italic><tp:taxon-name><tp:taxon-name-part taxon-name-part-type="genus" reg="Cladosporium">Cladosporium</tp:taxon-name-part><tp:taxon-name-part taxon-name-part-type="species" reg="proteacearum">proteacearum</tp:taxon-name-part></tp:taxon-name></italic><bold>F</bold><italic><tp:taxon-name><tp:taxon-name-part taxon-name-part-type="genus" reg="Cladosporium">Cladosporium</tp:taxon-name-part><tp:taxon-name-part taxon-name-part-type="species" reg="snafimbriatum">snafimbriatum</tp:taxon-name-part></tp:taxon-name></italic> sp. nov. “F” and “R” represent the front and the reverse sides of the culture plate, respectively. <abbrev xmlns:xlink="http://www.w3.org/1999/xlink" xlink:title="potato dextrose agar" id="ABBRID0ENFAG" xlink:type="simple">PDA</abbrev>: potato dextrose agar; <abbrev xmlns:xlink="http://www.w3.org/1999/xlink" xlink:title="malt extract agar" id="ABBRID0ERFAG" xlink:type="simple">MEA</abbrev>: malt extract agar; <abbrev xmlns:xlink="http://www.w3.org/1999/xlink" xlink:title="oatmeal agar" id="ABBRID0EVFAG" xlink:type="simple">OA</abbrev>: oatmeal agar; <abbrev xmlns:xlink="http://www.w3.org/1999/xlink" xlink:title="synthetic nutrient-poor agar" id="ABBRID0EZFAG" xlink:type="simple">SNA</abbrev>: synthetic nutrient-poor agar.</p></caption><graphic xmlns:xlink="http://www.w3.org/1999/xlink" xlink:href="mycokeys-98-087-g002.jpg" position="float" orientation="portrait" xlink:type="simple" id="oo_858783.jpg"><uri content-type="original_file" xlink:type="simple">https://binary.pensoft.net/fig/858783</uri></graphic></fig><fig id="F3" position="float" orientation="portrait"><object-id xmlns:xlink="http://www.w3.org/1999/xlink" content-type="doi" xlink:type="simple">10.3897/mycokeys.98.101918.figure3</object-id><object-id xmlns:xlink="http://www.w3.org/1999/xlink" content-type="arpha" xlink:type="simple">11739FDE-8653-5846-85BB-3E567E0F9C7C</object-id><label>Figure 3.</label><caption><p>Morphological characteristics of conidial structures on <abbrev xmlns:xlink="http://www.w3.org/1999/xlink" xlink:title="synthetic nutrient-poor agar" id="ABBRID0EZGAG" xlink:type="simple">SNA</abbrev><bold>A</bold><italic><tp:taxon-name><tp:taxon-name-part taxon-name-part-type="genus" reg="Cladosporium">Cladosporium</tp:taxon-name-part><tp:taxon-name-part taxon-name-part-type="species" reg="lagenariiforme">lagenariiforme</tp:taxon-name-part></tp:taxon-name></italic> sp. nov. <bold>B</bold><italic><tp:taxon-name><tp:taxon-name-part taxon-name-part-type="genus" reg="Cladosporium">Cladosporium</tp:taxon-name-part><tp:taxon-name-part taxon-name-part-type="species" reg="maltirimosum">maltirimosum</tp:taxon-name-part></tp:taxon-name></italic> sp. nov. <bold>C</bold><italic><tp:taxon-name><tp:taxon-name-part taxon-name-part-type="genus" reg="Cladosporium">Cladosporium</tp:taxon-name-part><tp:taxon-name-part taxon-name-part-type="species" reg="marinisedimentum">marinisedimentum</tp:taxon-name-part></tp:taxon-name></italic> sp. nov. <bold>D</bold><italic><tp:taxon-name><tp:taxon-name-part taxon-name-part-type="genus" reg="Cladosporium">Cladosporium</tp:taxon-name-part><tp:taxon-name-part taxon-name-part-type="species" reg="marinum">marinum</tp:taxon-name-part></tp:taxon-name></italic> sp. nov. <bold>E</bold><italic><tp:taxon-name><tp:taxon-name-part taxon-name-part-type="genus" reg="Cladosporium">Cladosporium</tp:taxon-name-part><tp:taxon-name-part taxon-name-part-type="species" reg="proteacearum">proteacearum</tp:taxon-name-part></tp:taxon-name></italic><bold>F</bold><italic><tp:taxon-name><tp:taxon-name-part taxon-name-part-type="genus" reg="Cladosporium">Cladosporium</tp:taxon-name-part><tp:taxon-name-part taxon-name-part-type="species" reg="snafimbriatum">snafimbriatum</tp:taxon-name-part></tp:taxon-name></italic> sp. nov. Scale bars: 10 μm (<bold>A–F</bold>).</p></caption><graphic xmlns:xlink="http://www.w3.org/1999/xlink" xlink:href="mycokeys-98-087-g003.jpg" position="float" orientation="portrait" xlink:type="simple" id="oo_858784.jpg"><uri content-type="original_file" xlink:type="simple">https://binary.pensoft.net/fig/858784</uri></graphic></fig><fig id="F1" position="float" orientation="portrait"><object-id xmlns:xlink="http://www.w3.org/1999/xlink" content-type="doi" xlink:type="simple">10.3897/mycokeys.98.101918.figure1</object-id><object-id xmlns:xlink="http://www.w3.org/1999/xlink" content-type="arpha" xlink:type="simple">6DD1C39B-3F62-5FC9-92D7-C1FFC1733238</object-id><label>Figure 1.</label><caption><p>Maximum likelihood (<abbrev xmlns:xlink="http://www.w3.org/1999/xlink" xlink:title="Maximum likelihood" id="ABBRID0EJ5AE" xlink:type="simple">ML</abbrev>) tree of <italic><tp:taxon-name><tp:taxon-name-part taxon-name-part-type="genus" reg="Cladosporium">Cladosporium</tp:taxon-name-part></tp:taxon-name></italic>, inferred based on <abbrev xmlns:xlink="http://www.w3.org/1999/xlink" xlink:title="internal transcribed spacer" id="ABBRID0EU5AE" xlink:type="simple">ITS</abbrev>, <italic><abbrev xmlns:xlink="http://www.w3.org/1999/xlink" xlink:title="actin" id="ABBRID0EZ5AE" xlink:type="simple">act</abbrev></italic>, and <italic><abbrev xmlns:xlink="http://www.w3.org/1999/xlink" xlink:title="translation elongation factor 1" id="ABBRID0E55AE" xlink:type="simple">tef1</abbrev></italic> sequences. The values at each node indicate the bootstrap of <abbrev xmlns:xlink="http://www.w3.org/1999/xlink" xlink:title="Maximum likelihood" id="ABBRID0EC6AE" xlink:type="simple">ML</abbrev> (≥ 70) and the posterior probability (<abbrev xmlns:xlink="http://www.w3.org/1999/xlink" xlink:title="Posterior probability" id="ABBRID0EG6AE" xlink:type="simple">PP</abbrev>; ≥ 0.90) of Bayesian inference (<abbrev xmlns:xlink="http://www.w3.org/1999/xlink" xlink:title="Bayesian inference" id="ABBRID0EK6AE" xlink:type="simple">BI</abbrev>) analyses. Thick lines on branches indicate 100 bootstrap and 1.00 <abbrev xmlns:xlink="http://www.w3.org/1999/xlink" xlink:title="Posterior probability" id="ABBRID0EO6AE" xlink:type="simple">PP</abbrev> support. The tree is rooted to <italic><tp:taxon-name><tp:taxon-name-part taxon-name-part-type="genus" reg="Cercospora">Cercospora</tp:taxon-name-part><tp:taxon-name-part taxon-name-part-type="species" reg="beticola">beticola</tp:taxon-name-part></tp:taxon-name></italic> (CBS 116456). The small tree on the upper left represents the topology of species complexes of the genus. The filled triangles correspond to the species complex(es) shown. The colored circles symbolize habitats where the species were isolated. Previously described species are grouped in gray boxes, and blue boxes indicate new species. Strains with newly generated sequences are in red, with the holotypes in bold. The holotype and epitype for the reference strains are represented with “*” and “**”, respectively.</p></caption><graphic xmlns:xlink="http://www.w3.org/1999/xlink" xlink:href="mycokeys-98-087-g001.jpg" position="float" orientation="portrait" xlink:type="simple" id="oo_858782.jpg"><uri content-type="original_file" xlink:type="simple">https://binary.pensoft.net/fig/858782</uri></graphic></fig></tp:treatment-sec></tp:taxon-treatment>
