# Supplementary material for: ﻿Diversity of Cladosporium (Cladosporiales, Cladosporiaceae) species in marine environments and report on five new species
Source: MycoKeys. 2023 Jun 2;98:87–111. doi: 10.3897/mycokeys.98.101918 (PMC10257140; doi:10.3897/mycokeys.98.101918)
Supplement: XML Treatment for Cladosporium proteacearum [file mycokeys.98.101918-treatment5.xml]

<!DOCTYPE tp:taxon-treatment
  PUBLIC "-//TaxonX//DTD Taxonomic Treatment Publishing DTD v0 20100105//EN" "tax-treatment-NSO.dtd">
<tp:taxon-treatment xmlns:tp="http://www.plazi.org/taxpub"><tp:treatment-meta><kwd-group><label>Taxon classification</label><kwd>
                <named-content content-type="kingdom">Fungi</named-content>
              </kwd><kwd>
                <named-content content-type="order">Cladosporiales</named-content>
              </kwd><kwd>
                <named-content content-type="family">Cladosporiaceae</named-content>
              </kwd></kwd-group><mixed-citation publication-type="journal"><person-group><name><surname>Lee</surname><given-names>Wonjun</given-names></name><name><surname>Kim</surname><given-names>Ji Seon</given-names></name><name><surname>Seo</surname><given-names>Chang Wan</given-names></name><name><surname>Lee</surname><given-names>Jun Won</given-names></name><name><surname>Kim</surname><given-names>Sung Hyun</given-names></name><name><surname>Cho</surname><given-names>Yoonhee</given-names></name><name><surname>Lim</surname><given-names>Young Woon</given-names></name></person-group><article-title>﻿Diversity of <italic><tp:taxon-name><tp:taxon-name-part taxon-name-part-type="genus" reg="Cladosporium">Cladosporium</tp:taxon-name-part></tp:taxon-name></italic> (<tp:taxon-name><tp:taxon-name-part taxon-name-part-type="order">Cladosporiales</tp:taxon-name-part></tp:taxon-name>, <tp:taxon-name><tp:taxon-name-part taxon-name-part-type="family">Cladosporiaceae</tp:taxon-name-part></tp:taxon-name>) species in marine environments and report on five new species</article-title><source>MycoKeys</source><day>02</day><month>06</month><year>2023</year><volume>98</volume><fpage>87</fpage><lpage>111</lpage><pub-id pub-id-type="doi">10.3897/mycokeys.98.101918</pub-id></mixed-citation></tp:treatment-meta><tp:nomenclature><label>﻿</label><tp:taxon-name>
              <object-id xmlns:xlink="http://www.w3.org/1999/xlink" content-type="arpha" xlink:type="simple">FA727F83-2FE1-51FB-8997-8D74E0C931DD</object-id>
              <tp:taxon-name-part taxon-name-part-type="genus" reg="Cladosporium">Cladosporium</tp:taxon-name-part>
              <tp:taxon-name-part taxon-name-part-type="species" reg="proteacearum">proteacearum</tp:taxon-name-part>
              <object-id xmlns:xlink="http://www.w3.org/1999/xlink" content-type="mycobank" xlink:type="simple"> 841221</object-id>
            </tp:taxon-name><tp:taxon-authority>Prasannath, Akinsanmi &amp; R.G. Shivas</tp:taxon-authority><xref ref-type="fig" rid="F2">Figs 2E</xref><xref ref-type="fig" rid="F3">, 3E</xref></tp:nomenclature><tp:treatment-sec sec-type="Holotype" id="SECID0EZYBG"><title>Holotype.</title><p>BRIP 72301a (<xref ref-type="bibr" rid="B40">Prasannath et al. 2021</xref>).</p></tp:treatment-sec><tp:treatment-sec sec-type="description" id="SECID0EDZBG"><title>Description.</title><p><bold>Asexual morphology: <italic>Mycelium</italic></bold> immersed, composed of septate, branched, pale brown, smooth to verruculose hyphae, 2–5 μm wide. <bold><italic>Conidiophores</italic></bold> macronematous and micronematous, arising laterally from hyphae, septate, erect to slightly flexuous, unbranched, up to 216 μm long, 2–4.5 μm wide, pale brown, verruculose. <bold><italic>Conidiogenous cells</italic></bold> integrated, terminal, cylindrical to subcylindrical, 18–59 × 2–4.5 μm, bearing up to three conidiogenous loci, slightly darkened and refractive. <bold><italic><tp:taxon-name><tp:taxon-name-part taxon-name-part-type="genus" reg="Ramoconidia">Ramoconidia</tp:taxon-name-part></tp:taxon-name></italic></bold> 0–1(−2)-septate, subcylindrical to cylindrical, 9.2–38 × 2.3–4.7 μm [av. (± SD)24.1 (± 7.87) × 3.3 (± 0.58)], pale brown, smooth to verruculose. <bold><italic>Conidia</italic></bold> forming branched chains, with up to eight conidia in the terminal unbranched part, septate, pale brown, smooth to verruculose, slightly darkened and refractive hila. <bold><italic>Small terminal conidia</italic></bold> aseptate, ellipsoidal, 3.2–4.8 × 1.9–2.7 μm [av. (± SD) 3.9 (± 0.34) × 2.4 (± 0.2)]. <bold><italic><tp:taxon-name><tp:taxon-name-part taxon-name-part-type="genus" reg="Intercalary">Intercalary</tp:taxon-name-part><tp:taxon-name-part taxon-name-part-type="species" reg="conidia">conidia</tp:taxon-name-part></tp:taxon-name></italic></bold> 0(–1)-septate, ellipsoidal, oblong-ellipsoidal, 3.4–7.6 × 2.1–3.6 μm [av. (± SD) 4.8 (± 0.83) × 2.5 (± 0.32)]. <bold><italic>Secondary ramoconidia</italic></bold> 0–1-septate, oblong-ellipsoidal, ellipsoidal, subcylindrical, 4.5–25.6 × 1.9–4.5 μm [av. (± SD) 10.2 (± 4.3) × 3 (± 0.5)].</p><p><bold><italic>Cultural characters</italic></bold>: Colonies on <abbrev xmlns:xlink="http://www.w3.org/1999/xlink" xlink:title="potato dextrose agar" id="ABBRID0EX1BG" xlink:type="simple">PDA</abbrev> 28–44 mm diam after 14 d at 25 °C, olive (2F7) to grayish yellow (2B4), reverse dark gray (1F1), velvety, raised, radially furrowed, wrinkled; margin white edge, undulated or lobate; aerial mycelia sparse, without prominent exudates, sporulation profuse, crack formed. Colonies on <abbrev xmlns:xlink="http://www.w3.org/1999/xlink" xlink:title="malt extract agar" id="ABBRID0E21BG" xlink:type="simple">MEA</abbrev> 20–40 mm diam after 14 d at 25 °C, grayish green (29D7), reverse olive brown (4F8), velvety, powdery, raised, radially furrowed, umbonate, wrinkled; margin white, slightly undulate; aerial mycelia abundantly formed in protruding area (in the center), regular, without prominent exudates, sporulation profuse. Colonies on <abbrev xmlns:xlink="http://www.w3.org/1999/xlink" xlink:title="oatmeal agar" id="ABBRID0E61BG" xlink:type="simple">OA</abbrev> 39–46 mm diam after 14 d at 25 °C, wax white (2B3) to olive (2E5), reverse concolorous, floccose, flat, sometimes wrinkled; margin yellowish white (1A2), regular; aerial mycelia formed in spot, without prominent exudates, sporulation profuse. Colonies on <abbrev xmlns:xlink="http://www.w3.org/1999/xlink" xlink:title="synthetic nutrient-poor agar" id="ABBRID0ED2BG" xlink:type="simple">SNA</abbrev> 40–41 mm diam after 14 d at 25 °C, olive yellow (2C7) to olive (1E4), reverse olive (2F5), powdery, flat; margin hyaline, regular; aerial mycelia sparse, without prominent exudates, sporulation profuse.</p></tp:treatment-sec><tp:treatment-sec sec-type="habitat" id="SECID0EH2BG"><title>Habitat and distribution.</title><p>Isolated from plant material (Racames of <italic><tp:taxon-name><tp:taxon-name-part taxon-name-part-type="genus" reg="Macadamia">Macadamia</tp:taxon-name-part><tp:taxon-name-part taxon-name-part-type="species" reg="integrifolia">integrifolia</tp:taxon-name-part></tp:taxon-name></italic>), sea sands, and seaweeds; Australia and Eastern, Southern, and Western Korean seaside and in Republic of Korea.</p></tp:treatment-sec><tp:treatment-sec sec-type="Additional cultures examined" id="SECID0EY2BG"><title>Additional cultures examined.</title><p>Republic of Korea. Ulsan, Ulju-gun, <named-content xmlns:xlink="http://www.w3.org/1999/xlink" content-type="dwc:verbatimCoordinates" xlink:type="simple"><named-content content-type="geo-json" specific-use="{&#34;type&#34;:&#34;Point&#34;,&#34;coordinates&#34;:[129.346111,35.383333]}" id="NCID0EB3BG" xlink:type="simple">35°23′00″N, 129°20′46″E</named-content></named-content>, sea sand, Jan 2021, M.S. Park &amp; Y.W. Lim (SFC20230103-M55, stored in a metabolically inactive state); Jeju-do, Hallim-eup, <named-content xmlns:xlink="http://www.w3.org/1999/xlink" content-type="dwc:verbatimCoordinates" xlink:type="simple"><named-content content-type="geo-json" specific-use="{&#34;type&#34;:&#34;Point&#34;,&#34;coordinates&#34;:[126.240000,33.398056]}" id="NCID0EJ3BG" xlink:type="simple">33°23′53″N, 126°14′24″E</named-content></named-content>, seaweed, Jul 2021, M.S. Park &amp; Y.W. Lim (SFC20230103-M53, stored in a metabolically inactive state); Incheon, Ganghwa-gun, <named-content xmlns:xlink="http://www.w3.org/1999/xlink" content-type="dwc:verbatimCoordinates" xlink:type="simple"><named-content content-type="geo-json" specific-use="{&#34;type&#34;:&#34;Point&#34;,&#34;coordinates&#34;:[126.442500,37.588333]}" id="NCID0ER3BG" xlink:type="simple">37°35′18″N, 126°26′33″E</named-content></named-content>, sea sand, Jan 2021, M.S. Park &amp; Y.W. Lim (SFC20230103-M54, stored in a metabolically inactive state).</p></tp:treatment-sec><tp:treatment-sec sec-type="notes" id="SECID0EW3BG"><title>Notes.</title><p>This strain grows slower and forms less flat colonies on <abbrev xmlns:xlink="http://www.w3.org/1999/xlink" xlink:title="potato dextrose agar" id="ABBRID0E33BG" xlink:type="simple">PDA</abbrev> compared to the holotype colonies (70 mm diam, flat) of <italic><tp:taxon-name><tp:taxon-name-part taxon-name-part-type="genus" reg="Cladosporium">C.</tp:taxon-name-part><tp:taxon-name-part taxon-name-part-type="species" reg="proteacearum">proteacearum</tp:taxon-name-part></tp:taxon-name></italic> (<xref ref-type="bibr" rid="B40">Prasannath et al. 2021</xref>). The characteristics of this species on <abbrev xmlns:xlink="http://www.w3.org/1999/xlink" xlink:title="malt extract agar" id="ABBRID0EP4BG" xlink:type="simple">MEA</abbrev>, <abbrev xmlns:xlink="http://www.w3.org/1999/xlink" xlink:title="oatmeal agar" id="ABBRID0ET4BG" xlink:type="simple">OA</abbrev>, and <abbrev xmlns:xlink="http://www.w3.org/1999/xlink" xlink:title="synthetic nutrient-poor agar" id="ABBRID0EX4BG" xlink:type="simple">SNA</abbrev> media were unavailable because the description on these media is insufficient (<xref ref-type="bibr" rid="B40">Prasannath et al. 2021</xref>). Septa are visible in the secondary ramoconidia and intercalary conidia of this strain, but they have not been reported for the holotype (<xref ref-type="bibr" rid="B40">Prasannath et al. 2021</xref>). To our knowledge, this is the first report of this species from the Republic of Korea and from marine environments.</p></tp:treatment-sec><tp:treatment-sec><!--Section generated to contain objects referenced in tp:taxon-treatment.--><fig id="F2" position="float" orientation="portrait"><object-id xmlns:xlink="http://www.w3.org/1999/xlink" content-type="doi" xlink:type="simple">10.3897/mycokeys.98.101918.figure2</object-id><object-id xmlns:xlink="http://www.w3.org/1999/xlink" content-type="arpha" xlink:type="simple">11CFAD6E-FDD5-5690-A67C-5020C5B9E8EB</object-id><label>Figure 2.</label><caption><p>Morphological characteristics of the new and unrecorded species on <abbrev xmlns:xlink="http://www.w3.org/1999/xlink" xlink:title="potato dextrose agar" id="ABBRID0EPCAG" xlink:type="simple">PDA</abbrev>, <abbrev xmlns:xlink="http://www.w3.org/1999/xlink" xlink:title="malt extract agar" id="ABBRID0ETCAG" xlink:type="simple">MEA</abbrev>, <abbrev xmlns:xlink="http://www.w3.org/1999/xlink" xlink:title="oatmeal agar" id="ABBRID0EXCAG" xlink:type="simple">OA</abbrev>, and <abbrev xmlns:xlink="http://www.w3.org/1999/xlink" xlink:title="synthetic nutrient-poor agar" id="ABBRID0E2CAG" xlink:type="simple">SNA</abbrev> media <bold>A</bold><italic><tp:taxon-name><tp:taxon-name-part taxon-name-part-type="genus" reg="Cladosporium">Cladosporium</tp:taxon-name-part><tp:taxon-name-part taxon-name-part-type="species" reg="lagenariiforme">lagenariiforme</tp:taxon-name-part></tp:taxon-name></italic> sp. nov. <bold>B</bold><italic><tp:taxon-name><tp:taxon-name-part taxon-name-part-type="genus" reg="Cladosporium">Cladosporium</tp:taxon-name-part><tp:taxon-name-part taxon-name-part-type="species" reg="maltirimosum">maltirimosum</tp:taxon-name-part></tp:taxon-name></italic> sp. nov. <bold>C</bold><italic><tp:taxon-name><tp:taxon-name-part taxon-name-part-type="genus" reg="Cladosporium">Cladosporium</tp:taxon-name-part><tp:taxon-name-part taxon-name-part-type="species" reg="marinisedimentum">marinisedimentum</tp:taxon-name-part></tp:taxon-name></italic> sp. nov. <bold>D</bold><italic><tp:taxon-name><tp:taxon-name-part taxon-name-part-type="genus" reg="Cladosporium">Cladosporium</tp:taxon-name-part><tp:taxon-name-part taxon-name-part-type="species" reg="marinum">marinum</tp:taxon-name-part></tp:taxon-name></italic> sp. nov. <bold>E</bold><italic><tp:taxon-name><tp:taxon-name-part taxon-name-part-type="genus" reg="Cladosporium">Cladosporium</tp:taxon-name-part><tp:taxon-name-part taxon-name-part-type="species" reg="proteacearum">proteacearum</tp:taxon-name-part></tp:taxon-name></italic><bold>F</bold><italic><tp:taxon-name><tp:taxon-name-part taxon-name-part-type="genus" reg="Cladosporium">Cladosporium</tp:taxon-name-part><tp:taxon-name-part taxon-name-part-type="species" reg="snafimbriatum">snafimbriatum</tp:taxon-name-part></tp:taxon-name></italic> sp. nov. “F” and “R” represent the front and the reverse sides of the culture plate, respectively. <abbrev xmlns:xlink="http://www.w3.org/1999/xlink" xlink:title="potato dextrose agar" id="ABBRID0ENFAG" xlink:type="simple">PDA</abbrev>: potato dextrose agar; <abbrev xmlns:xlink="http://www.w3.org/1999/xlink" xlink:title="malt extract agar" id="ABBRID0ERFAG" xlink:type="simple">MEA</abbrev>: malt extract agar; <abbrev xmlns:xlink="http://www.w3.org/1999/xlink" xlink:title="oatmeal agar" id="ABBRID0EVFAG" xlink:type="simple">OA</abbrev>: oatmeal agar; <abbrev xmlns:xlink="http://www.w3.org/1999/xlink" xlink:title="synthetic nutrient-poor agar" id="ABBRID0EZFAG" xlink:type="simple">SNA</abbrev>: synthetic nutrient-poor agar.</p></caption><graphic xmlns:xlink="http://www.w3.org/1999/xlink" xlink:href="mycokeys-98-087-g002.jpg" position="float" orientation="portrait" xlink:type="simple" id="oo_858783.jpg"><uri content-type="original_file" xlink:type="simple">https://binary.pensoft.net/fig/858783</uri></graphic></fig><fig id="F3" position="float" orientation="portrait"><object-id xmlns:xlink="http://www.w3.org/1999/xlink" content-type="doi" xlink:type="simple">10.3897/mycokeys.98.101918.figure3</object-id><object-id xmlns:xlink="http://www.w3.org/1999/xlink" content-type="arpha" xlink:type="simple">11739FDE-8653-5846-85BB-3E567E0F9C7C</object-id><label>Figure 3.</label><caption><p>Morphological characteristics of conidial structures on <abbrev xmlns:xlink="http://www.w3.org/1999/xlink" xlink:title="synthetic nutrient-poor agar" id="ABBRID0EZGAG" xlink:type="simple">SNA</abbrev><bold>A</bold><italic><tp:taxon-name><tp:taxon-name-part taxon-name-part-type="genus" reg="Cladosporium">Cladosporium</tp:taxon-name-part><tp:taxon-name-part taxon-name-part-type="species" reg="lagenariiforme">lagenariiforme</tp:taxon-name-part></tp:taxon-name></italic> sp. nov. <bold>B</bold><italic><tp:taxon-name><tp:taxon-name-part taxon-name-part-type="genus" reg="Cladosporium">Cladosporium</tp:taxon-name-part><tp:taxon-name-part taxon-name-part-type="species" reg="maltirimosum">maltirimosum</tp:taxon-name-part></tp:taxon-name></italic> sp. nov. <bold>C</bold><italic><tp:taxon-name><tp:taxon-name-part taxon-name-part-type="genus" reg="Cladosporium">Cladosporium</tp:taxon-name-part><tp:taxon-name-part taxon-name-part-type="species" reg="marinisedimentum">marinisedimentum</tp:taxon-name-part></tp:taxon-name></italic> sp. nov. <bold>D</bold><italic><tp:taxon-name><tp:taxon-name-part taxon-name-part-type="genus" reg="Cladosporium">Cladosporium</tp:taxon-name-part><tp:taxon-name-part taxon-name-part-type="species" reg="marinum">marinum</tp:taxon-name-part></tp:taxon-name></italic> sp. nov. <bold>E</bold><italic><tp:taxon-name><tp:taxon-name-part taxon-name-part-type="genus" reg="Cladosporium">Cladosporium</tp:taxon-name-part><tp:taxon-name-part taxon-name-part-type="species" reg="proteacearum">proteacearum</tp:taxon-name-part></tp:taxon-name></italic><bold>F</bold><italic><tp:taxon-name><tp:taxon-name-part taxon-name-part-type="genus" reg="Cladosporium">Cladosporium</tp:taxon-name-part><tp:taxon-name-part taxon-name-part-type="species" reg="snafimbriatum">snafimbriatum</tp:taxon-name-part></tp:taxon-name></italic> sp. nov. Scale bars: 10 μm (<bold>A–F</bold>).</p></caption><graphic xmlns:xlink="http://www.w3.org/1999/xlink" xlink:href="mycokeys-98-087-g003.jpg" position="float" orientation="portrait" xlink:type="simple" id="oo_858784.jpg"><uri content-type="original_file" xlink:type="simple">https://binary.pensoft.net/fig/858784</uri></graphic></fig></tp:treatment-sec><ref-list><ref id="B40"><mixed-citation xmlns:xlink="http://www.w3.org/1999/xlink" xlink:type="simple"><person-group><name name-style="western"><surname>Prasannath</surname><given-names>K</given-names></name><name name-style="western"><surname>Shivas</surname><given-names>RG</given-names></name><name name-style="western"><surname>Galea</surname><given-names>VJ</given-names></name><name name-style="western"><surname>Akinsanmi</surname><given-names>OA</given-names></name></person-group> (<year>2021</year>) <article-title>Novel <italic><tp:taxon-name><tp:taxon-name-part taxon-name-part-type="genus">Botrytis</tp:taxon-name-part></tp:taxon-name></italic> and <italic><tp:taxon-name><tp:taxon-name-part taxon-name-part-type="genus">Cladosporium</tp:taxon-name-part></tp:taxon-name></italic> species associated with flower diseases of <tp:taxon-name><tp:taxon-name-part taxon-name-part-type="genus">Macadamia</tp:taxon-name-part></tp:taxon-name> in Australia.</article-title><source>Journal of <tp:taxon-name><tp:taxon-name-part taxon-name-part-type="kingdom">Fungi</tp:taxon-name-part></tp:taxon-name> (Basel, Switzerland)</source><volume>7</volume>(<issue>11</issue>): <fpage>898</fpage>. <ext-link xlink:href="10.3390/jof7110898" ext-link-type="doi" xlink:type="simple">https://doi.org/10.3390/jof7110898</ext-link></mixed-citation></ref></ref-list></tp:taxon-treatment>
