# Supplementary material for: ﻿Diversity of Cladosporium (Cladosporiales, Cladosporiaceae) species in marine environments and report on five new species
Source: MycoKeys. 2023 Jun 2;98:87–111. doi: 10.3897/mycokeys.98.101918 (PMC10257140; doi:10.3897/mycokeys.98.101918)
Supplement: XML Treatment for Cladosporium snafimbriatum [file mycokeys.98.101918-treatment6.xml]

<!DOCTYPE tp:taxon-treatment
  PUBLIC "-//TaxonX//DTD Taxonomic Treatment Publishing DTD v0 20100105//EN" "tax-treatment-NSO.dtd">
<tp:taxon-treatment xmlns:tp="http://www.plazi.org/taxpub"><tp:treatment-meta><kwd-group><label>Taxon classification</label><kwd>
                <named-content content-type="kingdom">Fungi</named-content>
              </kwd><kwd>
                <named-content content-type="order">Cladosporiales</named-content>
              </kwd><kwd>
                <named-content content-type="family">Cladosporiaceae</named-content>
              </kwd></kwd-group><mixed-citation publication-type="journal"><person-group><name><surname>Lee</surname><given-names>Wonjun</given-names></name><name><surname>Kim</surname><given-names>Ji Seon</given-names></name><name><surname>Seo</surname><given-names>Chang Wan</given-names></name><name><surname>Lee</surname><given-names>Jun Won</given-names></name><name><surname>Kim</surname><given-names>Sung Hyun</given-names></name><name><surname>Cho</surname><given-names>Yoonhee</given-names></name><name><surname>Lim</surname><given-names>Young Woon</given-names></name></person-group><article-title>﻿Diversity of <italic><tp:taxon-name><tp:taxon-name-part taxon-name-part-type="genus" reg="Cladosporium">Cladosporium</tp:taxon-name-part></tp:taxon-name></italic> (<tp:taxon-name><tp:taxon-name-part taxon-name-part-type="order">Cladosporiales</tp:taxon-name-part></tp:taxon-name>, <tp:taxon-name><tp:taxon-name-part taxon-name-part-type="family">Cladosporiaceae</tp:taxon-name-part></tp:taxon-name>) species in marine environments and report on five new species</article-title><source>MycoKeys</source><day>02</day><month>06</month><year>2023</year><volume>98</volume><fpage>87</fpage><lpage>111</lpage><pub-id pub-id-type="doi">10.3897/mycokeys.98.101918</pub-id></mixed-citation></tp:treatment-meta><tp:nomenclature><label>﻿</label><tp:taxon-name>
              <object-id xmlns:xlink="http://www.w3.org/1999/xlink" content-type="arpha" xlink:type="simple">D8C94BFF-2F21-5265-AC06-9CDA49E40839</object-id>
              <tp:taxon-name-part taxon-name-part-type="genus" reg="Cladosporium">Cladosporium</tp:taxon-name-part>
              <tp:taxon-name-part taxon-name-part-type="species" reg="snafimbriatum">snafimbriatum</tp:taxon-name-part>
              <object-id xmlns:xlink="http://www.w3.org/1999/xlink" content-type="mycobank" xlink:type="simple"> 847093</object-id>
            </tp:taxon-name><tp:taxon-authority>Wonjun Lee &amp; Y.W. Lim</tp:taxon-authority><tp:taxon-status xmlns:xlink="http://www.w3.org/1999/xlink" xlink:type="simple">sp. nov.</tp:taxon-status><xref ref-type="fig" rid="F2">Figs 2F</xref><xref ref-type="fig" rid="F3">, 3F</xref></tp:nomenclature><tp:treatment-sec sec-type="Typification" id="SECID0EV6BG"><title>Typification.</title><p>Republic of Korea, Incheon, Ganghwa-gun, <named-content xmlns:xlink="http://www.w3.org/1999/xlink" content-type="dwc:verbatimCoordinates" xlink:type="simple"><named-content content-type="geo-json" specific-use="{&#34;type&#34;:&#34;Point&#34;,&#34;coordinates&#34;:[126.523333,37.610278]}" id="NCID0E56BG" xlink:type="simple">37°36′37″N, 126°31′24″E</named-content></named-content>, mudflat, 12 Jun 2019, M.S. Park &amp; Y.W. Lim (holotype: SFC20230103-M65, stored in a metabolically inactive state).</p></tp:treatment-sec><tp:treatment-sec sec-type="etymology" id="SECID0EEAAI"><title>Etymology.</title><p>The epithet ‘<italic>snafimbriatum</italic>’, derived from Latin, refers to the fimbriate margin that appears on the <abbrev xmlns:xlink="http://www.w3.org/1999/xlink" xlink:title="synthetic nutrient-poor agar" id="ABBRID0EMAAI" xlink:type="simple">SNA</abbrev> medium.</p></tp:treatment-sec><tp:treatment-sec sec-type="description" id="SECID0EQAAI"><title>Description.</title><p><bold>Asexual morphology: <italic>Mycelium</italic></bold> immersed, composed of septate, branched, hyaline to subhyaline, verruculose hyphae, nodulose, 3–7.8 μm wide. <bold><italic>Conidiophores</italic></bold> macronematous and micronematous, arising laterally or terminally from hyphae, sometimes reduced to conidiogenous cells, septate, solitary, erect or somewhat flexuous, non-nodulose, sometimes slightly geniculate, usually unbranched, up to 294 μm long, 2.7–4.2 μm wide, pale brown, verruculose to verrucose. <bold><italic>Conidiogenous cells</italic></bold> integrated, terminal or intercalary, cylindrical, 9.6–48 × 2.1–4.8 μm, bearing up to four slightly darkened and refractive conidiogenous loci. <bold><italic><tp:taxon-name><tp:taxon-name-part taxon-name-part-type="genus" reg="Ramoconidia">Ramoconidia</tp:taxon-name-part></tp:taxon-name></italic></bold> 0–2(−3)-septate, subcylindrical, somewhat slightly clavate, 13.3–39.7 × 2.7–4.5 μm [av. (± SD) 22.5 (± 6.32) × 3.5 (± 0.43)], pale brown, verruculose to verrucose. <bold><italic>Conidia</italic></bold> solitary or forming branched chains, with up to five conidia in the terminal unbranched part, sometimes long and thickened neck between conidia, 0(−1) septate, pale brown, verruculose to verrucose, with protuberant, slightly darkened, and refractive hila. <bold><italic>Small terminal conidia</italic></bold> 0(−1) septate, ellipsoidal to subcylindrical, clavate, 4.7–8.3 × 2.9–4.5 μm [av. (± SD) 6.1 (± 0.81) × 3.5 (± 0.35)]. <bold><italic><tp:taxon-name><tp:taxon-name-part taxon-name-part-type="genus" reg="Intercalary">Intercalary</tp:taxon-name-part><tp:taxon-name-part taxon-name-part-type="species" reg="conidia">conidia</tp:taxon-name-part></tp:taxon-name></italic></bold> 0–1(−2) septate, ellipsoidal to subcylindrical, limoniform, clavate, sometimes obclavate, 6.5–14.4 × 2.7–3.9 μm [av. (± SD) 8.5 (± 1.82) × 3.3 (± 0.28)]. <bold><italic>Secondary ramoconidia</italic></bold> 0–2(−3)-septate, subcylindrical to cylindrical, 12.5–29.9 × 2.9–4.2 μm [av. (± SD) 18.8 (± 3.86) × 3.5 (± 0.34)].</p><p><bold><italic>Cultural characters</italic></bold>: Colonies on <abbrev xmlns:xlink="http://www.w3.org/1999/xlink" xlink:title="potato dextrose agar" id="ABBRID0EECAI" xlink:type="simple">PDA</abbrev> 47–52 mm diam after 14 d at 25 °C, grayish green (30B3) to deep green (30E3), reverse dark gray (1F1), umbonate with slightly elevated central colony, velvety, radially furrowed, wrinkled at the center, sometimes frequently wrinkled on the entire colony; margin undulated, white edge; aerial mycelia moderate, without prominent exudates, sporulation profuse. Colonies on <abbrev xmlns:xlink="http://www.w3.org/1999/xlink" xlink:title="malt extract agar" id="ABBRID0EICAI" xlink:type="simple">MEA</abbrev> 40–48 mm diam after 14 d at 25 °C, greenish gray (29B2) to grayish green (30C3), reverse dull green (30D3) to dark green (30F3), slightly raised colony, velvety; margin undulated, white edge, sometimes hyaline, radially furrowed, wrinkled; aerial mycelia abundantly formed, dense, somewhat irregular, without prominent exudates, sporulation profuse. Colonies on <abbrev xmlns:xlink="http://www.w3.org/1999/xlink" xlink:title="oatmeal agar" id="ABBRID0EMCAI" xlink:type="simple">OA</abbrev> 35–38 mm diam after 14 d at 25 °C, deep green (30E8), reverse concolorous, powdery, slightly floccose, flat; margin yellowish, regular; aerial mycelia sparsely formed in the center, regular, without prominent exudates, sporulation profuse. Colonies on <abbrev xmlns:xlink="http://www.w3.org/1999/xlink" xlink:title="synthetic nutrient-poor agar" id="ABBRID0EQCAI" xlink:type="simple">SNA</abbrev> 25–30 mm diam after 14 d at 25 °C, deep green (30E8) to dark green (30F8), reverse concolorous to dark gray (1F8), powdery, slightly floccose in the center, flat; margin olive (2E8 to 2F8), fimbriate; aerial mycelia sparsely to dense, irregular, without prominent exudates, sporulation profuse.</p></tp:treatment-sec><tp:treatment-sec sec-type="habitat" id="SECID0EUCAI"><title>Habitat and distribution.</title><p>Isolated from mudflats; Western Korean seaside in Republic of Korea.</p></tp:treatment-sec><tp:treatment-sec sec-type="Additional cultures examined" id="SECID0EZCAI"><title>Additional cultures examined.</title><p>Republic of Korea, Incheon, Ganghwa-gun, <named-content xmlns:xlink="http://www.w3.org/1999/xlink" content-type="dwc:verbatimCoordinates" xlink:type="simple"><named-content content-type="geo-json" specific-use="{&#34;type&#34;:&#34;Point&#34;,&#34;coordinates&#34;:[126.520278,37.610000]}" id="NCID0ECDAI" xlink:type="simple">37°36′36″N, 126°31′13″E</named-content></named-content>, mudflat, 12 Jun 2019, M.S. Park &amp; Y.W. Lim (SFC20230103-M63, stored in a metabolically inactive state); Incheon, Ganghwa-gun, <named-content xmlns:xlink="http://www.w3.org/1999/xlink" content-type="dwc:verbatimCoordinates" xlink:type="simple"><named-content content-type="geo-json" specific-use="{&#34;type&#34;:&#34;Point&#34;,&#34;coordinates&#34;:[126.520278,37.610000]}" id="NCID0EKDAI" xlink:type="simple">37°36′36″N, 126°31′13″E</named-content></named-content>, mudflat, 12 Jun 2019, M.S. Park &amp; Y.W. Lim (SFC20230103-M64, stored in a metabolically inactive state).</p></tp:treatment-sec><tp:treatment-sec sec-type="notes" id="SECID0EPDAI"><title>Notes.</title><p>This species has a distinguishing characteristic of forming a fimbriate margin on the <abbrev xmlns:xlink="http://www.w3.org/1999/xlink" xlink:title="synthetic nutrient-poor agar" id="ABBRID0EVDAI" xlink:type="simple">SNA</abbrev> medium. <italic><tp:taxon-name><tp:taxon-name-part taxon-name-part-type="genus" reg="Cladosporium">Cladosporium</tp:taxon-name-part><tp:taxon-name-part taxon-name-part-type="species" reg="snafimbriatum">snafimbriatum</tp:taxon-name-part></tp:taxon-name></italic> is phylogenetically distant with identities of 94.87% for <italic><abbrev xmlns:xlink="http://www.w3.org/1999/xlink" xlink:title="actin" id="ABBRID0EFEAI" xlink:type="simple">act</abbrev></italic> and 90.73% for <italic><abbrev xmlns:xlink="http://www.w3.org/1999/xlink" xlink:title="translation elongation factor 1" id="ABBRID0EKEAI" xlink:type="simple">tef1</abbrev></italic>, compared to <italic><tp:taxon-name><tp:taxon-name-part taxon-name-part-type="genus" reg="Cladosporium">C.</tp:taxon-name-part><tp:taxon-name-part taxon-name-part-type="species" reg="allicinum">allicinum</tp:taxon-name-part></tp:taxon-name></italic> (CBS 121624) (<xref ref-type="bibr" rid="B5">Bensch et al. 2012</xref>). <italic><tp:taxon-name><tp:taxon-name-part taxon-name-part-type="genus" reg="Cladosporium">Cladosporium</tp:taxon-name-part><tp:taxon-name-part taxon-name-part-type="species" reg="snafimbriatum">snafimbriatum</tp:taxon-name-part></tp:taxon-name></italic> and <italic><tp:taxon-name><tp:taxon-name-part taxon-name-part-type="genus" reg="Cladosporium">C.</tp:taxon-name-part><tp:taxon-name-part taxon-name-part-type="species" reg="allicinum">allicinum</tp:taxon-name-part></tp:taxon-name></italic> (<xref ref-type="bibr" rid="B5">Bensch et al. 2012</xref>) belong to the same clade and their conidial structures are similar (<xref ref-type="bibr" rid="B5">Bensch et al. 2012</xref>). However, the conidiophores of <italic><tp:taxon-name><tp:taxon-name-part taxon-name-part-type="genus" reg="Cladosporium">C.</tp:taxon-name-part><tp:taxon-name-part taxon-name-part-type="species" reg="snafimbriatum">snafimbriatum</tp:taxon-name-part></tp:taxon-name></italic> are rougher than those of <italic><tp:taxon-name><tp:taxon-name-part taxon-name-part-type="genus" reg="Cladosporium">C.</tp:taxon-name-part><tp:taxon-name-part taxon-name-part-type="species" reg="allicinum">allicinum</tp:taxon-name-part></tp:taxon-name></italic>, and small terminal conidia and intercalary conidia are septate (aseptate in <italic><tp:taxon-name><tp:taxon-name-part taxon-name-part-type="genus" reg="Cladosporium">C.</tp:taxon-name-part><tp:taxon-name-part taxon-name-part-type="species" reg="allicinum">allicinum</tp:taxon-name-part></tp:taxon-name></italic>) (<xref ref-type="bibr" rid="B5">Bensch et al. 2012</xref>). <italic><tp:taxon-name><tp:taxon-name-part taxon-name-part-type="genus" reg="Cladosporium">Cladosporium</tp:taxon-name-part><tp:taxon-name-part taxon-name-part-type="species" reg="snafimbriatum">snafimbriatum</tp:taxon-name-part></tp:taxon-name></italic> grows faster on <abbrev xmlns:xlink="http://www.w3.org/1999/xlink" xlink:title="potato dextrose agar" id="ABBRID0ELHAI" xlink:type="simple">PDA</abbrev> (22–32 mm), <abbrev xmlns:xlink="http://www.w3.org/1999/xlink" xlink:title="malt extract agar" id="ABBRID0EPHAI" xlink:type="simple">MEA</abbrev> (21–32 mm), and <abbrev xmlns:xlink="http://www.w3.org/1999/xlink" xlink:title="oatmeal agar" id="ABBRID0ETHAI" xlink:type="simple">OA</abbrev> (20–32 mm) than <italic><tp:taxon-name><tp:taxon-name-part taxon-name-part-type="genus" reg="Cladosporium">C.</tp:taxon-name-part><tp:taxon-name-part taxon-name-part-type="species" reg="allicinum">allicinum</tp:taxon-name-part></tp:taxon-name></italic> (<xref ref-type="bibr" rid="B5">Bensch et al. 2012</xref>).</p></tp:treatment-sec><tp:treatment-sec><!--Section generated to contain objects referenced in tp:taxon-treatment.--><fig id="F2" position="float" orientation="portrait"><object-id xmlns:xlink="http://www.w3.org/1999/xlink" content-type="doi" xlink:type="simple">10.3897/mycokeys.98.101918.figure2</object-id><object-id xmlns:xlink="http://www.w3.org/1999/xlink" content-type="arpha" xlink:type="simple">11CFAD6E-FDD5-5690-A67C-5020C5B9E8EB</object-id><label>Figure 2.</label><caption><p>Morphological characteristics of the new and unrecorded species on <abbrev xmlns:xlink="http://www.w3.org/1999/xlink" xlink:title="potato dextrose agar" id="ABBRID0EPCAG" xlink:type="simple">PDA</abbrev>, <abbrev xmlns:xlink="http://www.w3.org/1999/xlink" xlink:title="malt extract agar" id="ABBRID0ETCAG" xlink:type="simple">MEA</abbrev>, <abbrev xmlns:xlink="http://www.w3.org/1999/xlink" xlink:title="oatmeal agar" id="ABBRID0EXCAG" xlink:type="simple">OA</abbrev>, and <abbrev xmlns:xlink="http://www.w3.org/1999/xlink" xlink:title="synthetic nutrient-poor agar" id="ABBRID0E2CAG" xlink:type="simple">SNA</abbrev> media <bold>A</bold><italic><tp:taxon-name><tp:taxon-name-part taxon-name-part-type="genus" reg="Cladosporium">Cladosporium</tp:taxon-name-part><tp:taxon-name-part taxon-name-part-type="species" reg="lagenariiforme">lagenariiforme</tp:taxon-name-part></tp:taxon-name></italic> sp. nov. <bold>B</bold><italic><tp:taxon-name><tp:taxon-name-part taxon-name-part-type="genus" reg="Cladosporium">Cladosporium</tp:taxon-name-part><tp:taxon-name-part taxon-name-part-type="species" reg="maltirimosum">maltirimosum</tp:taxon-name-part></tp:taxon-name></italic> sp. nov. <bold>C</bold><italic><tp:taxon-name><tp:taxon-name-part taxon-name-part-type="genus" reg="Cladosporium">Cladosporium</tp:taxon-name-part><tp:taxon-name-part taxon-name-part-type="species" reg="marinisedimentum">marinisedimentum</tp:taxon-name-part></tp:taxon-name></italic> sp. nov. <bold>D</bold><italic><tp:taxon-name><tp:taxon-name-part taxon-name-part-type="genus" reg="Cladosporium">Cladosporium</tp:taxon-name-part><tp:taxon-name-part taxon-name-part-type="species" reg="marinum">marinum</tp:taxon-name-part></tp:taxon-name></italic> sp. nov. <bold>E</bold><italic><tp:taxon-name><tp:taxon-name-part taxon-name-part-type="genus" reg="Cladosporium">Cladosporium</tp:taxon-name-part><tp:taxon-name-part taxon-name-part-type="species" reg="proteacearum">proteacearum</tp:taxon-name-part></tp:taxon-name></italic><bold>F</bold><italic><tp:taxon-name><tp:taxon-name-part taxon-name-part-type="genus" reg="Cladosporium">Cladosporium</tp:taxon-name-part><tp:taxon-name-part taxon-name-part-type="species" reg="snafimbriatum">snafimbriatum</tp:taxon-name-part></tp:taxon-name></italic> sp. nov. “F” and “R” represent the front and the reverse sides of the culture plate, respectively. <abbrev xmlns:xlink="http://www.w3.org/1999/xlink" xlink:title="potato dextrose agar" id="ABBRID0ENFAG" xlink:type="simple">PDA</abbrev>: potato dextrose agar; <abbrev xmlns:xlink="http://www.w3.org/1999/xlink" xlink:title="malt extract agar" id="ABBRID0ERFAG" xlink:type="simple">MEA</abbrev>: malt extract agar; <abbrev xmlns:xlink="http://www.w3.org/1999/xlink" xlink:title="oatmeal agar" id="ABBRID0EVFAG" xlink:type="simple">OA</abbrev>: oatmeal agar; <abbrev xmlns:xlink="http://www.w3.org/1999/xlink" xlink:title="synthetic nutrient-poor agar" id="ABBRID0EZFAG" xlink:type="simple">SNA</abbrev>: synthetic nutrient-poor agar.</p></caption><graphic xmlns:xlink="http://www.w3.org/1999/xlink" xlink:href="mycokeys-98-087-g002.jpg" position="float" orientation="portrait" xlink:type="simple" id="oo_858783.jpg"><uri content-type="original_file" xlink:type="simple">https://binary.pensoft.net/fig/858783</uri></graphic></fig><fig id="F3" position="float" orientation="portrait"><object-id xmlns:xlink="http://www.w3.org/1999/xlink" content-type="doi" xlink:type="simple">10.3897/mycokeys.98.101918.figure3</object-id><object-id xmlns:xlink="http://www.w3.org/1999/xlink" content-type="arpha" xlink:type="simple">11739FDE-8653-5846-85BB-3E567E0F9C7C</object-id><label>Figure 3.</label><caption><p>Morphological characteristics of conidial structures on <abbrev xmlns:xlink="http://www.w3.org/1999/xlink" xlink:title="synthetic nutrient-poor agar" id="ABBRID0EZGAG" xlink:type="simple">SNA</abbrev><bold>A</bold><italic><tp:taxon-name><tp:taxon-name-part taxon-name-part-type="genus" reg="Cladosporium">Cladosporium</tp:taxon-name-part><tp:taxon-name-part taxon-name-part-type="species" reg="lagenariiforme">lagenariiforme</tp:taxon-name-part></tp:taxon-name></italic> sp. nov. <bold>B</bold><italic><tp:taxon-name><tp:taxon-name-part taxon-name-part-type="genus" reg="Cladosporium">Cladosporium</tp:taxon-name-part><tp:taxon-name-part taxon-name-part-type="species" reg="maltirimosum">maltirimosum</tp:taxon-name-part></tp:taxon-name></italic> sp. nov. <bold>C</bold><italic><tp:taxon-name><tp:taxon-name-part taxon-name-part-type="genus" reg="Cladosporium">Cladosporium</tp:taxon-name-part><tp:taxon-name-part taxon-name-part-type="species" reg="marinisedimentum">marinisedimentum</tp:taxon-name-part></tp:taxon-name></italic> sp. nov. <bold>D</bold><italic><tp:taxon-name><tp:taxon-name-part taxon-name-part-type="genus" reg="Cladosporium">Cladosporium</tp:taxon-name-part><tp:taxon-name-part taxon-name-part-type="species" reg="marinum">marinum</tp:taxon-name-part></tp:taxon-name></italic> sp. nov. <bold>E</bold><italic><tp:taxon-name><tp:taxon-name-part taxon-name-part-type="genus" reg="Cladosporium">Cladosporium</tp:taxon-name-part><tp:taxon-name-part taxon-name-part-type="species" reg="proteacearum">proteacearum</tp:taxon-name-part></tp:taxon-name></italic><bold>F</bold><italic><tp:taxon-name><tp:taxon-name-part taxon-name-part-type="genus" reg="Cladosporium">Cladosporium</tp:taxon-name-part><tp:taxon-name-part taxon-name-part-type="species" reg="snafimbriatum">snafimbriatum</tp:taxon-name-part></tp:taxon-name></italic> sp. nov. Scale bars: 10 μm (<bold>A–F</bold>).</p></caption><graphic xmlns:xlink="http://www.w3.org/1999/xlink" xlink:href="mycokeys-98-087-g003.jpg" position="float" orientation="portrait" xlink:type="simple" id="oo_858784.jpg"><uri content-type="original_file" xlink:type="simple">https://binary.pensoft.net/fig/858784</uri></graphic></fig></tp:treatment-sec><ref-list><ref id="B5"><mixed-citation xmlns:xlink="http://www.w3.org/1999/xlink" xlink:type="simple"><person-group><name name-style="western"><surname>Bensch</surname><given-names>K</given-names></name><name name-style="western"><surname>Braun</surname><given-names>U</given-names></name><name name-style="western"><surname>Groenewald</surname><given-names>JZ</given-names></name><name name-style="western"><surname>Crous</surname><given-names>PW</given-names></name></person-group> (<year>2012</year>) <article-title>The genus <italic><tp:taxon-name><tp:taxon-name-part taxon-name-part-type="genus">Cladosporium</tp:taxon-name-part></tp:taxon-name></italic>.</article-title><source>Studies in Mycology</source><volume>72</volume>: <fpage>1</fpage>–<lpage>401</lpage>. <ext-link xlink:href="10.3114/sim0003" ext-link-type="doi" xlink:type="simple">https://doi.org/10.3114/sim0003</ext-link></mixed-citation></ref></ref-list></tp:taxon-treatment>
