# Supplementary material for: ﻿Diversity of Cladosporium (Cladosporiales, Cladosporiaceae) species in marine environments and report on five new species
Source: MycoKeys. 2023 Jun 2;98:87–111. doi: 10.3897/mycokeys.98.101918 (PMC10257140; doi:10.3897/mycokeys.98.101918)
Supplement: Supplementary material 1 — Strains of Cladosporium isolated in this study with detailed information on habitats and regions and GenBank accession numbers [file mycokeys-98-087-s001.xlsx]

## Sheet: Supplementary table 1
Supplementary table 1.	Strains of Cladosporium isolated in this study with detailed information on habitats and regions. GenBank accession numbers of ITS, act, and tef1 are indicated. The holotype strains are in bold. The letters in parentheses in the “Region” column refer to districts (Republic of Korea: K, Western Pacific: W).
Species	Species complex	Habitat	Specific habitat	Region	Strain	ITS	act	tef1
Cladosporium allicinum	herbarum	Sediment	Sea sand	SC (K)	SFC20230103-M01	OQ165237	OQ184988	OQ185080
C. halotolerans	sphaerospermum	Sea water	OMZ	C1 (W)	SFC20230103-M06	OQ165238	OQ184989	—
		Sea water	OMZ	C2 (W)	SFC20230103-M07	OQ165239	OQ184990	OQ185117
		Sea water	OMZ	C3 (W)	SFC20230103-M08	OQ165240	OQ184991	—
		Sea water	SCM	C2 (W)	SFC20230103-M09	OQ165241	OQ184992	—
		Sea water	SCM	C3 (W)	SFC20230103-M10	OQ165242	OQ184993	—
		Sea water	Surface layer	C2 (W)	MABIK FU00001141	OQ165243	OQ184994	OQ185081
		Sea water	Surface layer	C1 (W)	SFC20230103-M12	OQ165244	OQ184995	—
		Sea water	Surface layer	C3 (W)	SFC20230103-M13	OQ165245	OQ184996	—
		Seaweed	Seaweed 03	JJ (K)	SFC20230103-M14	OQ165246	OQ184997	OQ185118
		Sediment	Deep-sea sediment	G2 (W)	MABIK FU00001142	OQ165247	OQ184998	OQ185082
		Sediment	Mudflat	SC (K)	SFC20230103-M16	OQ165248	OQ184999	OQ185119
		Sediment	Sea sand	GH (K)	SFC20230103-M17	OQ165249	OQ185000	OQ185083
		Sediment	Sea sand	GH (K)	SFC20230103-M19	OQ165250	OQ185001	OQ185120
C. lagenariiforme sp. nov.	cladosporioides	Seaweed	Seaweed 09	CJ (K)	SFC20230103-M20	OQ186116	OQ185164	OQ185125
		Seaweed	Seaweed 10	CJ (K)	SFC20230103-M21	OQ186117	OQ185165	OQ185126
		Seaweed	Seaweed 11	CJ (K)	SFC20230103-M22	OQ186118	OQ185166	OQ185127
		Seaweed	Seaweed 14	CJ (K)	SFC20230103-M23	OQ186119	OQ185167	OQ185128
C. martimaltirimosum sp. nov.	cladosporioides	Seaweed	Seaweed 02	JJ (K)	SFC20230103-M41	OQ186137	OQ185185	OQ185145
		Seaweed	Seaweed 06	CJ (K)	SFC20230103-M42	OQ186138	OQ185186	OQ185146
		Seaweed	Seaweed 15	CJ (K)	SFC20230103-M43	OQ186139	OQ185187	OQ185147
		Seaweed	Seaweed 22	JJ (K)	SFC20230103-M44	OQ186140	OQ185188	OQ185148
		Sediment	Mudflat	MA (K)	SFC20230103-M45	OQ186141	OQ185189	OQ185149
		Sediment	Sea sand	GS (K)	SFC20170718-M12	OQ186142	OQ185190	OQ185150
		Sediment	Sea sand	US (K)	SFC20230103-M47	OQ186143	OQ185191	OQ185151
		Sediment	Sea sand	SC (K)	SFC20230103-M48	OQ186144	OQ185192	OQ185152
		Sediment	Sea sand	GS (K)	SFC20230103-M49	OQ186145	OQ185193	OQ185153
		Sediment	Sea sand	SC (K)	SFC20230103-M50	OQ186146	OQ185194	OQ185154
		Sediment	Sea sand	MA (K)	SFC20230103-M51	OQ186147	OQ185195	OQ185155
		Sediment	Sea sand	SC (K)	SFC20230103-M52	OQ186148	OQ185196	OQ185156
C. marinisedimentum sp. nov.	sphaerospermum	Sediment	Deep-sea sediment	MC (W)	MABIK FU00001143	OQ186123	OQ185171	OQ185132
		Sediment	Deep-sea sediment	G1 (W)	SFC20230103-M28	OQ186124	OQ185172	OQ185133
		Sediment	Sea sand	GS (K)	SFC20230103-M29	OQ186125	OQ185173	OQ185134
C. marinum sp. nov.	cladosporioides	Seaweed	Seaweed 08	CJ (K)	SFC20230103-M30	OQ186126	OQ185174	OQ185135
		Seaweed	Seaweed 08	CJ (K)	SFC20230103-M31	OQ186127	OQ185175	OQ185136
		Seaweed	Seaweed 11	CJ (K)	SFC20230103-M32	OQ186128	OQ185176	—
		Seaweed	Seaweed 12	CJ (K)	SFC20230103-M33	OQ186129	OQ185177	OQ185137
		Seaweed	Seaweed 17	CJ (K)	SFC20230103-M34	OQ186130	OQ185178	OQ185138
		Seaweed	Seaweed 26	JJ (K)	SFC20230103-M35	OQ186131	OQ185179	OQ185139
		Seaweed	Seaweed 29	JJ (K)	SFC20230103-M36	OQ186132	OQ185180	OQ185140
		Sediment	Mudflat	MA (K)	SFC20230103-M37	OQ186133	OQ185181	OQ185141
		Sediment	Sea sand	MA (K)	SFC20230103-M38	OQ186134	OQ185182	OQ185142
		Sediment	Sea sand	SC (K)	SFC20230103-M39	OQ186135	OQ185183	OQ185143
		Sediment	Sea sand	JJ (K)	SFC20230103-M40	OQ186136	OQ185184	OQ185144
C. perangustum	cladosporioides	Seaweed	Seaweed 01	JJ (K)	SFC20230103-M02	OQ186112	OQ185160	OQ185121
		Seaweed	Seaweed 29	JJ (K)	SFC20230103-M03	OQ186113	OQ185161	OQ185122
		Sediment	Sea sand	SC (K)	SFC20230103-M04	OQ186114	OQ185162	OQ185123
		Sediment	Sea sand	JJ (K)	SFC20230103-M05	OQ186115	OQ185163	OQ185124
		Sediment	Mudflat	GH (K)	SFC20190416-M01	OQ186120	OQ185168	OQ185129
		Sediment	Sea sand	JJ (K)	SFC20230103-M25	OQ186121	OQ185169	OQ185130
		Sediment	Sea sand	SC (K)	SFC20230103-M26	OQ186122	OQ185170	OQ185131
C. proteacearum	cladosporioides	Seaweed	Seaweed 04	JJ (K)	SFC20230103-M53	OQ165252	OQ185002	OQ185084
		Sediment	Sea sand	GH (K)	SFC20230103-M54	OQ165253	OQ185003	OQ185085
		Sediment	Sea sand	US (K)	SFC20230103-M55	OQ165254	OQ185004	OQ185086
C. rectoides	cladosporioides	Seaweed	Seaweed 23	JJ (K)	SFC20230103-M56	OQ165255	OQ185005	OQ185087
		Seaweed	Seaweed 28	JJ (K)	SFC20230103-M57	OQ165256	OQ185006	OQ185088
		Sediment	Sea sand	US (K)	SFC20230103-M58	OQ165257	OQ185007	OQ185089
		Sediment	Sea sand	GH (K)	SFC20230103-M59	OQ165258	OQ185008	OQ185090
		Sediment	Sea sand	SC (K)	SFC20230103-M60	OQ165259	OQ185009	OQ185091
		Sediment	Sea sand	MA (K)	SFC20230103-M61	OQ165260	OQ185010	OQ185092
		Sediment	Sea sand	GS (K)	SFC20230103-M62	OQ165261	OQ185011	OQ185093
C. snafimbriatum sp. nov.	herbarum	Sediment	Sea sand	GH (K)	SFC20230103-M63	OQ186149	OQ185197	OQ185157
		Sediment	Sea sand	GH (K)	SFC20230103-M64	OQ186150	OQ185198	OQ185158
		Sediment	Sea sand	GH (K)	SFC20230103-M65	OQ186151	OQ185199	OQ185159
C. tenuissimum	cladosporioides	Seaweed	Seaweed 01	JJ (K)	SFC20230103-M66	OQ165262	OQ185012	OQ185094
		Seaweed	Seaweed 03	JJ (K)	SFC20230103-M67	OQ165263	OQ185013	OQ185095
		Seaweed	Seaweed 05	JJ (K)	SFC20230103-M68	OQ165264	OQ185014	OQ185096
		Seaweed	Seaweed 07	CJ (K)	SFC20230103-M69	OQ165265	OQ185015	OQ185097
		Seaweed	Seaweed 13	CJ (K)	SFC20230103-M70	OQ165266	OQ185016	OQ185098
		Seaweed	Seaweed 16	CJ (K)	SFC20230103-M71	OQ165267	OQ185017	OQ185099
		Seaweed	Seaweed 18	JJ (K)	SFC20230103-M72	OQ165268	OQ185018	OQ185100
		Seaweed	Seaweed 18	JJ (K)	SFC20230103-M73	OQ165269	OQ185019	OQ185101
		Seaweed	Seaweed 18	JJ (K)	SFC20230103-M74	OQ165270	OQ185020	OQ185102
		Seaweed	Seaweed 19	JJ (K)	SFC20230103-M75	OQ165271	OQ185021	OQ185103
		Seaweed	Seaweed 20	JJ (K)	SFC20230103-M76	OQ165272	OQ185022	OQ185104
		Seaweed	Seaweed 21	JJ (K)	SFC20230103-M77	OQ165273	OQ185023	OQ185105
		Seaweed	Seaweed 24	JJ (K)	SFC20230103-M78	OQ165274	OQ185024	OQ185106
		Seaweed	Seaweed 25	JJ (K)	SFC20230103-M79	OQ165275	OQ185025	—
		Seaweed	Seaweed 27	JJ (K)	SFC20230103-M80	OQ165276	OQ185026	OQ185107
		Seaweed	Seaweed 28	JJ (K)	SFC20230103-M81	OQ165277	OQ185027	OQ185108
		Seaweed	Seaweed 28	JJ (K)	SFC20230103-M82	OQ165278	OQ185028	OQ185109
		Sediment	Sea sand	SC (K)	SFC20230103-M83	OQ165279	OQ185029	OQ185110
		Sediment	Sea sand	SC (K)	SFC20230103-M84	OQ165280	OQ185030	OQ185111
		Sediment	Sea sand	MA (K)	SFC20230103-M85	OQ165281	OQ185031	OQ185112
C. velox	sphaerospermum	Sediment	Sea sand	MA (K)	SFC20230103-M86	OQ165103	OQ185032	OQ185113
C. xanthochromaticum	cladosporioides	Sediment	Sea sand	MA (K)	SFC20230103-M87	OQ165104	OQ185033	OQ185114
C. xylophilum	cladosporioides	Sediment	Sea sand	GS (K)	SFC20230103-M88	OQ165018	OQ184986	OQ185115
		Sediment	Sea sand	MA (K)	SFC20230103-M89	OQ165017	OQ184987	OQ185116

## Sheet: Supplementary table 2
Supplementary table 2.	Isolates retrieved from GenBank. “*” is an ex-type and “**” is an ex-epitype. Only one culture annotation is represented per isolate.
Species	Species complex	Culture	Habitat	Country	ITS	act	tef1
Cercospora beticola	outgroup	CBS 116456	Beta vulgaris	Italy	AY840527	AY840458	AY840494
Cladosporium acalyphae	cladosporioides	CBS 125982*	Acalypha australis	South Korea	HM147994	HM148481	HM148235
C. aciculare	sphaerospermum	CBS 140488*	Syzygium corynanthum	Australia	KT600411	KT600607	KT600509
C. aerium	herbarum	CBS 143356*	Indoor air	China	MF472897	MF473747	MF473324
C. aggregatocicatricatum	herbarum	CBS 140493*	Culture contaminant	New Zealand	KT600448	KT600645	KT600547
C. alboflavescens	cladosporioides	CBS 140690*	Animal, bronchoalveolar lavage fluid	USA: CA	LN834420	LN834604	LN834516
C. allicinum	herbarum	CBS 121624*	Hordeum vulgare	Belgium	EF679350	EF679502	EF679425
		CPC 11386	Tilia cordata, leaves	Germany	EF679344	EF679496	EF679419
C. allii	herbarum	CBS 101.81	Allium porrum,	Netherlands	JN906977	JN906996	JN906983
			velvet spots
C. angulosum	cladosporioides	CBS 140692*	Man, bronchoalveolar lavage fluid	USA: TX	LN834425	LN834609	LN834521
		CPC 11526	Acacia mangium	Thailand	HM148127	HM148616	HM148371
C. angustiherbarum	herbarum	CBS 140479*	Pinus ponderosa	USA: UT	KT600378	KT600574	KT600475
C. angustisporum	cladosporioides	CBS 125983*	Alloxylon wickhamii	Australia	HM147995	HM148482	HM148236
C. angustiterminale	cladosporioides	CBS 140480*	Banksia grandis	Australia	KT600379	KT600575	KT600476
C. antarcticum	herbarum	CBS 690.92*	Caloplaca regalis	Antarctica	EF679334	EF679484	EF679405
C. anthropophilum	cladosporioides	CBS 140685*	Man, bronchoalveolar lavage fluid	USA: MN	LN834437	LN834621	LN834533
C. aphidis	sphaerospermum	CBS 132182**	Unidentified aphid	Germany	JN906978	JN906997	JN906984
C. arenosum	cladosporioides	CHFC-EA 566*	Marine sediment sand	Antarctica	MN879328	MN890008	MN890011
C. arthropodii	herbarum	CBS 124043**	Arthropodium cirratum	New Zealand	JN906979	JN906998	JN906985
C. asperulatum	cladosporioides	CBS 126340*	Protea susannae	Portugal	HM147998	HM148485	HM148239
C. australiense	cladosporioides	CBS 125984*	Eucalyptus moluccana	Australia	HM147999	HM148486	HM148240
C. austroafricanum	cladosporioides	CBS 140481*	Leaf litter	South Africa	KT600381	KT600577	KT600478
C. austrohemisphaericum	sphaerospermum	CBS 140482*	Lagunaria patersonia, black mould on fruit surface	New Zealand	KT600382	KT600578	KT600479
C. basiinflatum	herbarum	CBS 822.84*	Hordeum vulgare	Germany	HM148000	HM148487	HM148241
C. caprifimosum	cladosporioides	FMR 16532*	Goat dung	Spain	LR813198	LR813210	LR813205
C. cavernicola	cladosporioides	URM 8389*	Air, cave	Brazil	MZ518829	MZ555746	MZ555733
C. chalastosporoides	cladosporioides	CBS 125985*	Teratosphaeria proteaearboreae on leaves of Protea nitida	South Africa	HM148001	HM148488	HM148242
C. chasmanthicola	cladosporioides	CBS 142612*	Chasmanthe aethiopica, leaf spots	South Africa	KY646221	KY646224	KY646227
C. chubutense	cladosporioides	CBS 124457*	Pinus ponderosa	Argentina	FJ936158	FJ936165	FJ936161
C. cladosporioides	cladosporioides	CBS 101367	Soil	Brazil	HM148002	HM148489	HM148243
	cladosporioides	CBS 112388*	Air, indoor environment	Germany	HM148003	HM148490	HM148244
C. colocasiae	cladosporioides	CBS 386.64*	Colocasia esculenta	Taiwan	HM148067	HM148555	HM148310
			(=C. antiquorum)
C. colombiae	cladosporioides	CBS 274.80B*	Cortaderia sp.	Colombia	FJ936159	FJ936166	FJ936163
C. coloradense	sphaerospermum	CBS 143357*	Air sample, bedroom	USA: CO	MF472945	MF473795	MF473372
C. coprophilum	cladosporioides	FMR 16164*	Unidentified herbivore dung	Spain	LR813201	LR813213	LR813207
C. crousii	cladosporioides	CBS 140686*	Man, bronchoalveolar lavage fluid	USA: SC	LN834431	LN834615	LN834527
C. cucumerinum	cladosporioides	CBS 171.52*	Cucumis sativus	Netherlands	HM148072	HM148561	HM148316
C. cycadicola	sphaerospermum	CBS 137970*	Cycas media, leaves	Australia	KJ869122	KJ869227	KJ869236
C. delicatulum	cladosporioides	CBS 126344*	Tilia cordata, leaves	Germany	HM148081	HM148570	HM148325
C. devikae	cladosporioides	BRIP 72278a*	Macadamia integrifolia, flower blight	Australia	MZ303808	MZ344212	MZ344193
C. domesticum	sphaerospermum	CBS 143358*	Indoor air sample	USA: NJ	MF472955	MF473805	MF473382
	sphaerospermum	CPC 22402	Indoor air sample, classroom	USA: TX	MF472959	MF473809	MF473386
C. dominicanum	sphaerospermum	CBS 119415*	Hypersaline water,	Dominican Republic	DQ780353	KJ596641	JN906986
			salt lake
C. echinulatum	herbarum	CBS 123191	Dianthus barbatus	New Zealand	JN906980	JN906999	JN906987
C. endoviticola	cladosporioides	JZB390018*	Vitis vinifera, flower	China	MN654960	MN984220	MN984228
C. europaeum	cladosporioides	CBS 134914*	Indoor building material, school	Denmark	HM148056	HM148543	HM148298
C. exasperatum	cladosporioides	CBS 125986*	Eucalyptus tintinnans	Australia	HM148090	HM148579	HM148334
C. exile	cladosporioides	CBS 125987*	Chasmothecia of Phyllactinia guttata on leaves of Corylus avellana	USA: WA	HM148091	HM148580	HM148335
C. fildesense	herbarum	F09-T12-1*	An unidentified marine sponge	Antarctica	JX845290	MN233633	MN233632
C. flabelliforme	cladosporioides	CBS 126345*	Melaleuca cajuputi	Australia	HM148092	HM148581	HM148336
C. flavovirens	cladosporioides	CBS 140462*	Man, toenail	USA: FL	LN834440	LN834624	LN834536
C. floccosum	herbarum	CBS 140463*	Man, ethmoid sinus	USA: MN	LN834416	LN834600	LN834512
C. funiculosum	cladosporioides	CBS 122129*	Vigna umbellata	Japan	HM148094	HM148583	HM148338
C. fuscoviride	cladosporioides	FMR 16385*	Garden soil	Spain	LR813200	LR813212	LR813206
C. fusiforme	sphaerospermum	CBS 119414*	Hypersaline water, saltern	Slovenia	DQ780388	KJ596640	JN906988
	sphaerospermum	EXF-397	Hypersaline water, saltern	Slovenia	DQ780389	EF101373	KJ596595
C. gamsianum	cladosporioides	CBS 125989*	Strelitzia sp.	South Africa	HM148095	HM148584	HM148339
C. globisporum	cladosporioides	CBS 812.96*	Meat stamp	Sweden	HM148096	HM148585	HM148340
C. grevilleae	cladosporioides	CBS 114271*	Grevillea sp., leaves	Australia	JF770450	JF770473	JF770472
C. halotolerans	sphaerospermum	CBS 119416*	Hypersaline water, salterns	Namibia	DQ780364	KJ596633	JN906989
		CPC 22335	Air, bedroom	USA: NJ	MF472992	MF473841	MF473420
C. herbaroides	herbarum	CBS 121626*	Hypersaline water, salterns	Israel	EF679357	EF679509	EF679432
C. herbarum	herbarum	CBS 121621**	Hordeum vulgare	Netherlands	EF679363	EF679516	EF679440
C. hillianum	cladosporioides	CBS 125988*	Typha orientalis, leaf mold	New Zealand	HM148097	HM148586	HM148341
C. inversicolor	cladosporioides	CBS 401.80*	Triticum aestivum, leaf	Netherlands	HM148101	HM148590	HM148345
C. ipereniae	cladosporioides	CBS 140483*	Puya sp.	Chile	KT600394	KT600589	KT600491
C. iranicum	cladosporioides	CBS 126346*	Citrus sinensis, leaf	Iran	HM148110	HM148599	HM148354
C. iridis	herbarum	CBS 138.40**	Iris sp., leaves	Netherlands	EF679370	EF679523	EF679447
C. kenpeggii	cladosporioides	CBS 142613*	Passiflora edulis, leaves	Australia	KY646222	KY646225	KY646228
C. langeronii	sphaerospermum	CBS 189.54*	Man, mycosis	Brazil	DQ780379	EF101357	JN906990
C. lebrasiae	sphaerospermum	CBS 138283*	Milk bread	France	KJ596568	KJ596631	KJ596583
C. lentulum	cladosporioides	FMR 16288*	Unidentified leaf litter	Spain	LR813203	LR813215	LR813209
C. licheniphilum	cladosporioides	CBS 125990*	Lichen Phaeophysica orbicularis and Physcia sp. on stems and bark of Acer platanoides	Germany	HM148111	HM148600	HM148355
C. limoniforme	herbarum	CBS 140484*	Musa acuminata	Egypt	KT600397	KT600592	KT600494
C. longicatenatum	cladosporioides	CBS 140485*	Unknown plant	Australia	KT600403	KT600598	KT600500
C. longissimum	sphaerospermum	CBS 300.96*	Soil along coral reef coast	Papua New Guinea	DQ780352	EF101385	EU570259
C. lycoperdinum	cladosporioides	CBS 126347	Galls of Apiosporina morbosa on Prunus sp.	Canada	HM148112	HM148601	HM148356
	cladosporioides	CBS 574.78C	Aureobasidium caulivorum	Russia	HM148115	HM148604	HM148359
C. macadamiae	cladosporioides	BRIP 72269a*	Macadamia integrifolia, flower blight	Australia	MZ303810	MZ344214	MZ344195
C. macrocarpum	herbarum	CBS 121623*	Spinacia oleracea	USA: WA	EF679375	EF679529	EF679453
C. magnoliigena	cladosporioides	MFLUCC 18-1559*	Magnolia grandiflora, decaying cone	China	MK347813	—	MK340864
		MFLUCC 18-1557	Magnolia grandiflora, decaying cone	China	MK347811	—	MK340862
C. montecillanum	cladosporioides	CBS 140486*	Pine needles	Mexico	KT600406	KT600602	KT600504
C. myrtacearum	cladosporioides	CBS 126350*	Corymbia foelscheana	Australia	HM148117	HM148606	HM148361
C. needhamense	cladosporioides	CBS 143359*	Indoor air sample, office	USA: MA	MF473142	MF473991	MF473570
C. neerlandicum	cladosporioides	CBS 143360*	Swab sample, archive	Netherlands	KP701887	KP702010	KP701764
C. neolangeronii	sphaerospermum	CBS 109868	Mortar of Muro Farnesiano	Italy	DQ780377	EF101362	MF473571
	sphaerospermum	CBS 797.97*	Indoor environment	Netherlands	MF473143	MF473992	—
C. neopsychrotolerans	cladosporioides	CGMCC 3.18031*	Saussurea involucrata, rhizosphere soil	China	KX938383	KX938366	KX938400
C. ossifragi	herbarum	CBS 842.91*	Narthecium ossifragum, green leaf	Norway	EF679381	EF679535	EF679459
C. oxysporum	cladosporioides	CBS 125991	Soil, near the terracotta army	China	HM148118	HM148607	HM148362
		CBS 126351	Indoor air	Venezuela	HM148119	HM148608	HM148363
C. paracladosporioides	cladosporioides	CBS 171.54*	—	—	HM148120	HM148609	HM148364
C. parahalotolerans	sphaerospermum	CBS 139585*	Swab sample, apartment	Netherlands	KP701955	KP702077	KP701832
		DTO 324-B7	Indoor air	China	MF473169	MF474017	MF473592
C. paralimoniforme	herbarum	CGMCC 3.18103*	Meadow soil	China	KX938392	KX938375	KX938409
C. parapenidielloides	cladosporioides	CBS 140487*	Eucalyptus sp.	Australia	KT600410	KT600606	KT600508
C. parasubtilissimum	herbarum	CBS 143361*	Air, bathroom	USA: NM	MF473170	MF474018	MF473593
		CPC 22396	Indoor air, recreational vehicle	USA: CA	MF473171	MF474019	MF473594
C. passiflorae	cladosporioides	COAD 2135*	Passiflora edulis, leaf	Brazil	MH682175	MH729795	MH724943
C. penidielloides	sphaerospermum	CBS 140489*	Acacia verticillata	Australia	KT600412	KT600608	KT600510
C. perangustum	cladosporioides	CBS 125996*	Cussonia sp.	South Africa	HM148121	HM148610	HM148365
		CPC 13870	Teratosphaeria fibrillosa	South Africa	HM148142	HM148631	HM148386
C. pernambucoense	cladosporioides	URM 8391	Air, cave	Brazil	MZ518828	MZ555745	MZ555732
		URM 8390*	Air, cave	Brazil	MZ518830	MZ555747	MZ555734
C. phaenocomae	cladosporioides	CBS 128769*	Phaenocoma prolifera	South Africa	JF499837	JF499881	JF499875
C. phlei	herbarum	CBS 358.69**	Phleum pratense	Germany	JN906981	JN907000	JN906991
C. phyllactiniicola	cladosporioides	CBS 126352*	Chasmothecia of Phyllactinia guttata on leaves of Corylus avellana	USA: WA	HM148150	HM148639	HM148394
C. phyllophilum	cladosporioides	CBS 125992*	Taphrina sp. on Prunus cerasus	Germany	HM148154	HM148643	HM148398
C. pini-ponderosae	cladosporioides	CBS 124456*	Pinus ponderosa	Argentina	FJ936160	FJ936167	FJ936164
C. prolongatum	herbarum	CGMCC 3.18036*	Populus euphratica, rhizosphere soil	China	KX938394	KX938377	KX938411
C. proteacearum	cladosporioides	BRIP 72301a*	Macadamia integrifolia, flower blight	Australia	MZ303809	MZ344213	MZ344194
C. pseudiridis	herbarum	CBS 116463*	Iris sp., large leaf lesions	New Zealand	EF679383	EF679537	EF679461
C. pseudochalastosporoides	cladosporioides	CBS 140490*	Pine needles	Mexico	KT600415	KT600611	KT600513
C. pseudocladosporioides	cladosporioides	CBS 125993*	Outside air	Netherlands	HM148158	HM148647	HM148402
C. pseudotenellum	herbarum	FMR 16231*	Garden soil	Spain	LR813145	LR813196	LR813146
C. psychrotolerans	sphaerospermum	CBS 119412*	Hypersaline water	Slovenia	DQ780386	KJ596632	JN906992
C. pulvericola	sphaerospermum	CBS 143362*	House dust	New Zealand	MF473226	MF474075	MF473648
C. puris	cladosporioides	COAD 2494	Submerged litter in streams	Brazil	MK253338	MK249981	MK293778
C. puyae	herbarum	CBS 274.80A*	Puya goudotiana	Colombia	KT600418	KT600614	KT600516
C. ramotenellum	herbarum	CBS 121628*	Hypersaline water	Slovenia	EF679384	EF679538	EF679462
C. rectoides	cladosporioides	CBS 125994*	Vitis flexuosa	South Korea	HM148193	HM148683	HM148438
		CBS 126357	Plectranthus sp.	South Korea	HM148194	HM148684	HM148439
C. rhusicola	herbarum	CBS 140492*	Rhus sp.	South Africa	KT600440	KT600637	KT600539
C. rubrum	cladosporioides	CMG 28*	Ulva sp. (synonym: Enteromorpha sp.)	Portugal	MN053018	MN066639	MN066644
C. ruguloflabelliforme	sphaerospermum	CBS 140494*	Diatrapaceae sp. on Aloe sp.	South Africa	KT600458	KT600655	KT600557
C. rugulovarians	cladosporioides	CBS 140495*	Unidentified Poaceae, leaf sheaths	Brazil	KT600459	KT600656	KT600558
C. salinae	sphaerospermum	CBS 119413*	Hypersaline water, saltern	Slovenia	DQ780374	EF101390	JN906993
C. scabrellum	cladosporioides	CBS 126358*	Ruscus hypoglossum	Slovenia	HM148195	HM148685	HM148440
C. silenes	cladosporioides	CBS 109082*	Silene maritima	UK: Wales	EF679354	EF679506	EF679429
C. sinense	herbarum	CBS 143363*	Indoor air	China	MF473252	MF474102	MF473675
C. sinuatum	cladosporioides	CGMCC 3.18096*	Alpine Soil	China	KX938385	KX938368	KX938402
C. sinuosum	herbarum	CBS 121629*	Fuchsia excorticata	New Zealand	EF679386	EF679540	EF679464
C. sloanii	sphaerospermum	CBS 143364*	Swab sample, food plant	Netherlands	MF473253	MF474103	MF473676
C. soldanellae	herbarum	CBS 132186*	Soldanella alpina	Germany	JN906982	JN907001	JN906994
C. sphaerospermum	sphaerospermum	CBS 139576	Indoor environment	Germany	KP701884	KP702007	KP701761
		CBS 193.54*	Man, nails	Netherlands	DQ780343	EU570269	EU570261
C. spinulosum	herbarum	CBS 119907*	Hypersaline water	Slovenia	EF679388	EF679542	EF679466
C. subcinereum	herbarum	CBS 140465*	Man, sputum	USA: MT	LN834433	LN834617	LN834529
C. subinflatum	herbarum	CBS 121630*	Hypersaline water, saltern	Slovenia	EF679389	EF679543	EF679467
C. submersum	herbarum	FMR 17264*	Submerged plant material	Spain	LR813144	LR813197	LR813195
C. subtilissimum	herbarum	CBS 113753	Bing cherry fruits	USA	EF679396	EF679550	EF679474
		CBS 113754*	Grape berry	USA	EF679397	EF679551	EF679475
C. subuliforme	cladosporioides	CBS 126500*	Chamaedorea metallica	Thailand	HM148196	HM148686	HM148441
C. succulentum	sphaerospermum	CBS 140466*	Dolphin, bronchus	USA: FL	LN834434	LN834618	LN834530
C. tenellum	herbarum	CBS 121634*	Hypersaline water, Dead Sea	Israel	EF679401	EF679555	EF679479
C. tenuissimum	cladosporioides	CPC 14196	Basella alba (=B. rubra), leaves	Laos	HM148218	HM148708	HM148463
		CBS 125995*	Lagerstroemia sp.	USA: LA	HM148197	HM148687	HM148442
		CPC 22398	Air, classroom	USA: TX	MF473285	MF474135	MF473708
C. tianshanense	cladosporioides	CGMCC 3.18033*	Saussurea involucrata, rhizosphere soil	China	KX938381	KX938364	KX938398
C. tuberosum	herbarum	CBS 140693*	Man, nasal biopsy	USA: FL	LN834417	LN834601	LN834513
C. uredinicola	cladosporioides	CPC 5390	Hyperparasite on Cronartium fusiforme f. sp. quercum on Quercus nigra leaves	USA: AL	AY251071	HM148712	HM148467
C. uwebraunianum	cladosporioides	CBS 143365*	Indoor air, archive	Netherlands	MF473306	MF474156	MF473729
C. variabile	herbarum	CBS 121635**	Spinacia oleracea	USA: WA	EF679403	EF679557	EF679481
C. varians	cladosporioides	CBS 126362*	Catalpa bungei	Russia	HM148224	HM148715	HM148470
C. velox	sphaerospermum	CBS 119417*	Bambusa sp.	India	DQ780361	EF101388	JN906995
		CPC 22359	Indoor air sample	USA: MA	MF473308	MF474158	MF473731
C. verrucocladosporioides	cladosporioides	CBS 126363*	Rhus chinensis	South Korea	HM148226	HM148717	HM148472
C. verruculosum	herbarum	CGMCC 3.18099*	Alpine soil	China	KX938388	KX938371	KX938405
C. versiforme	herbarum	CBS 140491*	Hordeum sp.	Iran	KT600417	KT600613	KT600515
C. vicinum	cladosporioides	CBS 143366*	Indoor air sample	USA: WI	MF473311	MF474161	MF473734
C. vignae	cladosporioides	CBS 121.25	Vigna unguiculata (= V. sinensis), living stems	USA: IN	HM148227	HM148718	HM148473
C. welwitschiicola	cladosporioides	CBS 142614*	Welwitschia mirabilis, dead leaf	Namibia	KY646223	KY646226	KY646229
C. westerdijkiae	cladosporioides	CBS 113746*	Bing cherry fruits	USA: WA	HM148061	HM148548	HM148303
C. wyomingense	herbarum	CBS 143367*	Indoor air sample, living room	USA: WY	MF473315	MF474165	MF473738
C. xanthochromaticum	cladosporioides	CBS 140691*	Man, bronchoalveolar lavage fluid	USA: TX	LN834415	LN834599	LN834511
		DTO 323-E2	Indoor air	China	MF473319	MF474169	MF473742
C. xylophilum	cladosporioides	CBS 125997*	Picea abies, dead wood	Russia	HM148230	HM148721	HM148476
